# Supplementary material for: Altered Inflammatory State and Mitochondrial Function Identified by Transcriptomics in Paediatric Congenital Heart Patients Prior to Surgical Repair
Source: Int J Mol Sci. 2024 Jul 8;25(13):7487. doi: 10.3390/ijms25137487 (PMC11242307; doi:10.3390/ijms25137487)
Supplement: Supplementary file 1 [file ijms-25-07487-s001.zip]

Archive with 1 entries (1 files):
- ijms-3039699-supplementary.xlsx
