# Supplementary material for: Altered Inflammatory State and Mitochondrial Function Identified by Transcriptomics in Paediatric Congenital Heart Patients Prior to Surgical Repair
Source: Int J Mol Sci. 2024 Jul 8;25(13):7487. doi: 10.3390/ijms25137487 (PMC11242307; doi:10.3390/ijms25137487)
Supplement: Supplementary file 1 [file ijms-25-07487-s001.zip › ijms-3039699-supplementary.xlsx]

## Sheet: Table S1
		CHD (n=14)
Age (months, IQR)		9 (5-24)
Sex (male, %)		5 (36)
Diagnosis (n, %)
	Tetralogy of Fallot	11 (79)
	Truncus Arteriosus	2 (14)
	Pulmonary Stenosis	1 (7)
Acute Kidney Injury (n, %)		0 (0)
Genetic abnormalities (n, %)		0 (0)
Supplemental Table S1.

## Sheet: Table S2
Supplemental Table S2.
geneID	baseMean	log2FoldChange	lfcSE	stat	pvalue	padj
PSMA2	204.828	3.38884	0.121963	27.7857	6.45e-170	7.07e-166
RPL31	866.91	2.9673	0.119116	24.911	5.65e-137	3.1e-133
RPPH1	2492.82	-11.8632	0.478632	-24.7857	1.28e-135	4.67e-132
CHD8	231.182	-2.23821	0.0941794	-23.7654	7.62e-125	2.09e-121
CHCHD2	602.35	3.18935	0.136845	23.3063	3.82e-120	8.38e-117
VDAC3	600.505	2.30339	0.100763	22.8594	1.18e-115	2.15e-112
SMA5	98.4428	-5.51288	0.24259	-22.725	2.53e-114	3.97e-111
RPS21	309.351	3.40904	0.150175	22.7004	4.44e-114	6.08e-111
RMRP	799.379	-8.80857	0.394449	-22.3313	1.83e-110	2.23e-107
MYCBP2	335.151	-2.8556	0.129247	-22.0941	3.6e-108	3.75e-105
RBM15	46.5042	-3.36937	0.152515	-22.0921	3.77e-108	3.75e-105
NDUFB6	248.188	3.67924	0.168639	21.8173	1.59e-105	1.45e-102
RNF214	75.4484	-2.49197	0.115597	-21.5574	4.51e-103	3.8e-100
WASF2	484.325	-1.91452	0.0888348	-21.5514	5.14e-103	4.02e-100
MINOS1	430.987	3.10357	0.144099	21.5377	6.9e-103	5.04e-100
ANAPC11	170.076	3.585	0.166606	21.5179	1.06e-102	7.25e-100
DUT	141.965	2.46723	0.114753	21.5003	1.55e-102	9.96e-100
COX7C	1250.29	2.9681	0.138551	21.4224	8.26e-102	5.02e-99
NDUFA5	553.892	2.75143	0.133588	20.5964	2.95e-94	1.7e-91
SCAF8	298.446	-3.09748	0.153628	-20.1622	2.1e-90	1.15e-87
VPS13B	217.321	-4.34833	0.217546	-19.9881	6.99e-89	3.64e-86
APLF	21.1944	-4.0007	0.200333	-19.9703	9.99e-89	4.76e-86
RPS27A	827.295	2.75782	0.138083	19.9723	9.6e-89	4.76e-86
RPS12	672.074	2.3207	0.117253	19.7921	3.48e-87	1.59e-84
EP400	231.429	-2.56721	0.13062	-19.6541	5.33e-86	2.34e-83
RPS29	416.697	3.17779	0.162032	19.6121	1.22e-85	5.13e-83
ZEB2	535.891	-3.10422	0.158631	-19.5688	2.85e-85	1.16e-82
MMADHC	236.976	2.03196	0.104124	19.5148	8.22e-85	3.22e-82
ZNFX1	243.066	-2.63209	0.1349	-19.5114	8.78e-85	3.32e-82
ATP5G3	1751.56	2.81166	0.150054	18.7377	2.44e-78	8.91e-76
SMPX	866.471	2.417	0.129126	18.7182	3.52e-78	1.24e-75
SRCAP	397.681	-2.74668	0.147429	-18.6306	1.82e-77	6.22e-75
SEC61G	134.689	3.25175	0.176118	18.4635	4.06e-76	1.35e-73
MRPL15	224.597	1.53935	0.0841679	18.289	1.01e-74	3.26e-72
GDAP2	53.1787	-2.76599	0.154267	-17.9299	6.89e-72	2.16e-69
MYEOV2	94.3973	3.8159	0.212919	17.9219	7.96e-72	2.42e-69
UBL5	310.588	2.91556	0.163021	17.8845	1.56e-71	4.61e-69
NFATC3	159.632	-1.95411	0.109344	-17.8712	1.98e-71	5.7e-69
MRPS28	122.292	2.35698	0.132447	17.7956	7.64e-71	2.15e-68
UQCR11	709.52	3.29916	0.185853	17.7514	1.68e-70	4.6e-68
NDUFA2	191.66	3.27977	0.185892	17.6434	1.14e-69	3.05e-67
DPYSL2	628.527	-2.99573	0.17004	-17.6178	1.8e-69	4.69e-67
DIDO1	282.662	-1.99058	0.114548	-17.3777	1.22e-67	3.1e-65
CBX5	365.812	-2.06532	0.119159	-17.3325	2.68e-67	6.66e-65
ELK4	343.033	-3.65307	0.210975	-17.3152	3.61e-67	8.8e-65
NDUFAF3	159.252	2.6735	0.15451	17.3031	4.46e-67	1.06e-64
NDUFB2	396.496	4.04942	0.234812	17.2454	1.21e-66	2.8e-64
ZNF490	34.291	-2.94543	0.170802	-17.2447	1.23e-66	2.8e-64
NDUFS6	385.716	3.42048	0.198464	17.2348	1.46e-66	3.26e-64
MRPL33	243.336	3.59664	0.209647	17.1557	5.7e-66	1.25e-63
TNRC6B	515.304	-2.94156	0.171607	-17.1413	7.3e-66	1.57e-63
NDUFB4	839.531	2.94985	0.173171	17.0343	4.57e-65	9.62e-63
SCARNA9	18.4479	-4.76565	0.281434	-16.9335	2.55e-64	5.27e-62
MRPS36	157.924	3.01943	0.178381	16.9269	2.85e-64	5.78e-62
ATP5O	1141.25	2.47948	0.147011	16.8659	8.01e-64	1.6e-61
SCOC	161.04	3.82658	0.227284	16.8361	1.33e-63	2.6e-61
ZNF805	66.335	-2.39653	0.142761	-16.787	3.04e-63	5.84e-61
SCARNA7	85.1945	-6.35158	0.379029	-16.7575	4.99e-63	9.43e-61
NF1	389.86	-2.68911	0.160691	-16.7346	7.33e-63	1.36e-60
R3HDM1	75.4664	-2.75803	0.165087	-16.7066	1.17e-62	2.14e-60
KDM5A	182.235	-2.4569	0.147804	-16.6227	4.77e-62	8.57e-60
SDHD	497.035	2.43637	0.147051	16.5682	1.18e-61	2.09e-59
SMAD2	255.767	-2.54516	0.154025	-16.5243	2.45e-61	4.26e-59
SBNO1	165.245	-1.90025	0.115679	-16.427	1.23e-60	2.1e-58
CSTB	143.3	3.09016	0.188407	16.4015	1.86e-60	3.14e-58
NDUFC2	344.552	2.26431	0.138326	16.3694	3.16e-60	5.25e-58
SPEN	390.408	-3.23019	0.197374	-16.3658	3.35e-60	5.49e-58
RBX1	147.082	2.74102	0.167622	16.3523	4.19e-60	6.75e-58
GLG1	583.8	-1.87507	0.114796	-16.334	5.66e-60	8.99e-58
TOMM7	397.421	3.01886	0.18496	16.3217	6.92e-60	1.08e-57
ZNHIT3	49.5532	2.33319	0.143225	16.2903	1.16e-59	1.78e-57
LOC283922	27.463	-4.47219	0.275042	-16.26	1.9e-59	2.88e-57
CNOT1	391.812	-2.36387	0.145626	-16.2324	2.97e-59	4.46e-57
RAB8A	66.1669	-2.29398	0.141442	-16.2185	3.73e-59	5.52e-57
FAM96A	77.5578	2.71493	0.16783	16.1767	7.37e-59	1.08e-56
SFT2D2	128.586	-2.86591	0.177461	-16.1495	1.14e-58	1.65e-56
KRT10	68.4078	2.7527	0.170616	16.1339	1.47e-58	2.1e-56
VBP1	127.589	2.83068	0.175491	16.1301	1.57e-58	2.2e-56
NDUFAB1	471.269	3.20655	0.200048	16.0289	8.03e-58	1.11e-55
KMT2C	559.232	-3.58444	0.223841	-16.0133	1.03e-57	1.41e-55
NCOA3	222.634	-2.45658	0.153539	-15.9997	1.28e-57	1.74e-55
GATAD2B	215.795	-2.12006	0.132591	-15.9894	1.51e-57	2.02e-55
SP1	328.383	-2.64576	0.165736	-15.9637	2.29e-57	3.02e-55
SKP1	776.582	1.21414	0.076081	15.9586	2.48e-57	3.24e-55
PRDX3	492.765	2.70607	0.169644	15.9515	2.78e-57	3.59e-55
KMT2D	475.03	-2.80848	0.176712	-15.8929	7.09e-57	9.03e-55
RPL7	2058.14	1.62557	0.102485	15.8616	1.17e-56	1.47e-54
PRR14L	117.822	-3.03954	0.191743	-15.8522	1.36e-56	1.69e-54
COX5A	1168.87	2.83605	0.179081	15.8367	1.74e-56	2.14e-54
CBX3	190.474	2.21625	0.139984	15.8321	1.87e-56	2.27e-54
PMS2P9	37.1484	-4.15305	0.263145	-15.7824	4.12e-56	4.95e-54
ACOT2	207.878	3.57158	0.22684	15.7449	7.44e-56	8.86e-54
AGAP1	165.245	-2.20988	0.140656	-15.7112	1.27e-55	1.49e-53
ARIH1	293.561	-1.48366	0.0946219	-15.6799	2.07e-55	2.42e-53
PLXDC2	383.669	-3.48808	0.223283	-15.6218	5.17e-55	5.97e-53
NDUFB8	507.842	2.77159	0.177588	15.6068	6.54e-55	7.47e-53
SH3PXD2B	58.5926	-3.20584	0.20569	-15.5858	9.09e-55	1.03e-52
KAT7	261.558	-1.92343	0.123716	-15.5471	1.66e-54	1.86e-52
RRAGA	176.332	1.52911	0.0989466	15.4539	7.1e-54	7.86e-52
TTN	17692.9	-3.992	0.258982	-15.4142	1.31e-53	1.44e-51
YY1AP1	208.412	-1.65505	0.107511	-15.3943	1.79e-53	1.94e-51
TTLL5	98.579	-2.7947	0.18196	-15.3589	3.09e-53	3.32e-51
FKBP3	291.04	2.41034	0.157126	15.3402	4.12e-53	4.38e-51
SAP18	471.353	1.26366	0.0825864	15.301	7.53e-53	7.93e-51
POLR2A	392.347	-2.31708	0.151733	-15.2708	1.2e-52	1.25e-50
RPL37A	1511.77	1.85279	0.121532	15.2453	1.77e-52	1.83e-50
UQCRH	1061.31	2.63529	0.173005	15.2324	2.15e-52	2.21e-50
TMEM258	119.873	2.00794	0.131865	15.2272	2.33e-52	2.37e-50
SH3RF1	52.5728	-2.49291	0.16388	-15.2118	2.95e-52	2.97e-50
DCAF7	263.888	-1.67281	0.110777	-15.1006	1.6e-51	1.6e-49
PSMA7	298.705	1.91551	0.126935	15.0904	1.87e-51	1.85e-49
COX16	88.0304	2.34061	0.155338	15.0678	2.64e-51	2.58e-49
GSTO1	189.131	2.8861	0.191681	15.0568	3.11e-51	3.02e-49
GPR107	211.963	-1.41611	0.0941529	-15.0405	3.98e-51	3.83e-49
C1orf43	349.078	1.46967	0.09772	15.0396	4.04e-51	3.85e-49
MOB3C	61.2625	-2.31252	0.153788	-15.0371	4.19e-51	3.96e-49
TAOK1	374.549	-2.46606	0.164388	-15.0015	7.18e-51	6.73e-49
NFIA	675.103	-2.25606	0.150494	-14.991	8.41e-51	7.8e-49
LOC652276	19.0669	-3.22992	0.216743	-14.9021	3.19e-50	2.94e-48
HIGD1A	662.296	2.09532	0.140688	14.8934	3.64e-50	3.32e-48
NDUFA8	427.026	2.55723	0.17203	14.865	5.56e-50	5.04e-48
AQR	103.262	-2.33856	0.15762	-14.8366	8.49e-50	7.62e-48
TMEM14B	202.792	2.17932	0.146954	14.83	9.38e-50	8.35e-48
AK1	159.439	3.31163	0.223787	14.7981	1.51e-49	1.33e-47
PML	143.454	-2.26954	0.153497	-14.7856	1.81e-49	1.59e-47
PPP1R14C	327.174	2.03179	0.137462	14.7807	1.95e-49	1.7e-47
MSN	861.901	-2.26438	0.153333	-14.7677	2.37e-49	2.04e-47
ATP5E	395.682	2.52356	0.171367	14.726	4.39e-49	3.76e-47
MRPS24	181.438	2.24556	0.152551	14.72	4.8e-49	4.07e-47
TMEM14C	233.938	2.20277	0.150178	14.6677	1.04e-48	8.74e-47
MAP1LC3A	78.5118	3.32518	0.226921	14.6535	1.28e-48	1.07e-46
ETFA	340.452	3.26182	0.223831	14.5727	4.19e-48	3.48e-46
PARD3	159.872	-1.69249	0.116264	-14.5573	5.25e-48	4.32e-46
ATP6V1D	236.277	2.04905	0.141056	14.5265	8.24e-48	6.73e-46
RPL9	1324.99	2.43987	0.169235	14.4171	4.04e-47	3.28e-45
SLC5A3	44.8112	-3.14455	0.219434	-14.3303	1.42e-46	1.14e-44
PPDPF	475.756	3.32078	0.231937	14.3176	1.7e-46	1.36e-44
FXYD5	65.442	-2.42868	0.169732	-14.309	1.92e-46	1.53e-44
PWAR5	138.201	-3.90182	0.273188	-14.2826	2.81e-46	2.22e-44
PEX26	141.007	-2.0118	0.140888	-14.2794	2.94e-46	2.3e-44
C2CD3	84.7324	-2.67519	0.187861	-14.2402	5.15e-46	4e-44
PTPN9	70.5363	-1.65334	0.117017	-14.1291	2.51e-45	1.94e-43
ANAPC16	508.239	1.88441	0.133715	14.0927	4.21e-45	3.23e-43
NDUFA12	328.178	2.08198	0.148109	14.0571	6.97e-45	5.3e-43
DYNC1H1	1631.45	-1.88004	0.133836	-14.0474	7.99e-45	6.04e-43
LRP1	1454.33	-3.4905	0.24953	-13.9883	1.84e-44	1.38e-42
COPS5	223.365	1.90999	0.136801	13.9618	2.66e-44	1.99e-42
HNRNPA2B1	963.093	2.0113	0.144111	13.9566	2.87e-44	2.12e-42
TMA7	278.645	2.04667	0.146657	13.9556	2.91e-44	2.14e-42
ATP5H	828.935	1.87479	0.134597	13.9289	4.23e-44	3.09e-42
STIM2	54.2317	-2.47339	0.177704	-13.9186	4.88e-44	3.54e-42
PPP1R12A	293.111	-1.78748	0.128483	-13.9123	5.34e-44	3.85e-42
UGDH-AS1	387.639	-4.849	0.348617	-13.9093	5.57e-44	3.99e-42
COA5	90.8635	1.64754	0.11846	13.908	5.67e-44	4.03e-42
NDUFC1	345.87	2.41976	0.174224	13.8888	7.41e-44	5.23e-42
TRAM2	133.053	-1.85424	0.133564	-13.8827	8.06e-44	5.66e-42
TIMM10B	80.4919	-2.1961	0.158284	-13.8745	9.05e-44	6.31e-42
FAM96B	117.22	2.10409	0.151732	13.8671	1e-43	6.95e-42
SNRNP25	114.116	2.01876	0.1457	13.8556	1.18e-43	8.1e-42
RBM12	226.194	-2.10276	0.151789	-13.8532	1.22e-43	8.33e-42
LINC00674	263.992	-1.56954	0.113562	-13.821	1.91e-43	1.3e-41
MPC2	377.412	2.22698	0.161246	13.8111	2.19e-43	1.48e-41
ARCN1	321.937	-1.35447	0.0981071	-13.806	2.34e-43	1.58e-41
SEC11A	144.014	1.3331	0.096718	13.7834	3.21e-43	2.14e-41
ECHDC2	83.6733	6.9368	0.503714	13.7713	3.79e-43	2.52e-41
HSPE1	243.104	2.46029	0.179274	13.7236	7.33e-43	4.84e-41
PHPT1	310.106	1.86864	0.136171	13.7227	7.42e-43	4.87e-41
SCP2	263.973	1.72605	0.126035	13.695	1.09e-42	7.09e-41
PSMG2	67.0558	1.82878	0.133588	13.6897	1.17e-42	7.58e-41
PSMC1	370.569	1.7764	0.12977	13.6888	1.18e-42	7.63e-41
CISD1	187.733	2.47009	0.180687	13.6706	1.52e-42	9.75e-41
CHCHD1	50.4277	3.5778	0.261753	13.6686	1.56e-42	9.95e-41
NDUFS7	406.84	2.71102	0.198539	13.6548	1.89e-42	1.2e-40
COX17	173.814	2.77828	0.203731	13.637	2.41e-42	1.52e-40
GIGYF2	291.889	-1.48198	0.108707	-13.6328	2.56e-42	1.6e-40
SNRPE	52.8501	3.11265	0.228657	13.6127	3.36e-42	2.09e-40
SPAG16	44.9278	2.50874	0.184424	13.6031	3.84e-42	2.38e-40
ITFG2	44.3219	-1.75378	0.129054	-13.5895	4.62e-42	2.84e-40
WHSC1L1	236.06	-2.76393	0.203699	-13.5687	6.14e-42	3.76e-40
TSPO	133.389	3.02186	0.222834	13.5611	6.81e-42	4.15e-40
SYNPO2	508.943	-3.56066	0.26309	-13.534	9.85e-42	5.96e-40
TRIM25	104.961	-2.02771	0.150617	-13.4627	2.59e-41	1.56e-39
STX6	54.4759	-1.73682	0.129122	-13.451	3.04e-41	1.82e-39
PSMA5	105.281	1.95903	0.145884	13.4287	4.1e-41	2.44e-39
ABL1	207.105	-1.79284	0.133558	-13.4237	4.39e-41	2.6e-39
RBM27	116.645	-1.82882	0.136277	-13.4199	4.62e-41	2.72e-39
ARID1A	360.696	-2.23262	0.166407	-13.4166	4.83e-41	2.83e-39
COX7A1	1413.75	3.20913	0.239254	13.4131	5.07e-41	2.95e-39
PRDX5	733.764	2.22213	0.166158	13.3736	8.63e-41	5e-39
NDUFB3	356.735	2.25159	0.168395	13.3709	8.95e-41	5.16e-39
OAZ1	1080.2	1.98367	0.148614	13.3479	1.22e-40	6.99e-39
RPS13	749.659	2.00278	0.150063	13.3463	1.24e-40	7.1e-39
AAMDC	79.9177	3.26802	0.245163	13.33	1.55e-40	8.8e-39
RPL10	1944.89	2.30292	0.173374	13.2829	2.91e-40	1.64e-38
GCN1L1	251.263	-1.71463	0.129093	-13.2822	2.94e-40	1.65e-38
OSBP	217.185	-1.40173	0.105549	-13.2804	3.01e-40	1.68e-38
SMIM20	58.7705	2.91281	0.219495	13.2705	3.43e-40	1.91e-38
PARK7	517.003	1.53707	0.115831	13.2698	3.46e-40	1.92e-38
UQCRC1	1641.64	2.11047	0.159202	13.2566	4.13e-40	2.28e-38
ATXN1	207.433	-2.35705	0.177932	-13.2469	4.7e-40	2.58e-38
TRAF6	95.3417	-2.14652	0.16207	-13.2445	4.86e-40	2.65e-38
MAPK1	279.582	-1.8335	0.138597	-13.229	5.97e-40	3.24e-38
ATP5G1	457.63	2.77182	0.209555	13.2272	6.12e-40	3.3e-38
SLC25A3	2474.43	1.82221	0.137789	13.2247	6.32e-40	3.4e-38
USP34	372.657	-2.30417	0.1743	-13.2195	6.77e-40	3.62e-38
AMER1	55.4569	-2.4325	0.184199	-13.2058	8.12e-40	4.32e-38
RLIM	186.992	-1.89265	0.143547	-13.1849	1.07e-39	5.67e-38
PDCD5	128.198	2.57133	0.195114	13.1786	1.17e-39	6.14e-38
TIMP2	981.375	-2.11472	0.160644	-13.164	1.41e-39	7.41e-38
SHFM1	176.835	2.81187	0.213652	13.1609	1.47e-39	7.68e-38
SF3A1	287.473	-1.65545	0.125862	-13.1529	1.64e-39	8.5e-38
EFCAB14	332.323	-1.98612	0.151159	-13.1393	1.96e-39	1.01e-37
LOC100129034	56.1054	-2.91305	0.222489	-13.093	3.61e-39	1.86e-37
ECI1	320.13	2.65844	0.203273	13.0782	4.39e-39	2.25e-37
ATF2	179.861	-2.99758	0.229299	-13.0728	4.71e-39	2.4e-37
ANKIB1	115.203	-1.98715	0.152139	-13.0614	5.47e-39	2.78e-37
C17orf89	61.8415	3.20139	0.245354	13.048	6.52e-39	3.29e-37
RAMP1	175.237	3.09302	0.237101	13.0452	6.77e-39	3.4e-37
PHYH	333.58	2.17432	0.166883	13.0291	8.36e-39	4.18e-37
LSM5	58.7857	2.88714	0.222054	13.002	1.19e-38	5.94e-37
VCPIP1	84.0652	-1.96894	0.151454	-13.0003	1.22e-38	6.04e-37
PERP	321.673	2.03925	0.156967	12.9916	1.37e-38	6.74e-37
MZT2B	269.07	3.54856	0.27435	12.9344	2.88e-38	1.41e-36
GCSH	120.163	2.11982	0.164338	12.8991	4.55e-38	2.23e-36
EIF5A	535.402	1.20964	0.093795	12.8966	4.7e-38	2.29e-36
MDN1	261.296	-2.45133	0.19026	-12.8841	5.53e-38	2.68e-36
ZC3HAV1	129.818	-3.26649	0.253727	-12.874	6.3e-38	3.04e-36
RPL39	571.343	2.41737	0.188	12.8584	7.72e-38	3.71e-36
LOC101928936	11.903	-4.47046	0.347798	-12.8536	8.21e-38	3.93e-36
C7orf55	130.889	3.27133	0.255329	12.8122	1.4e-37	6.67e-36
SNRPB	136.877	2.25696	0.176386	12.7956	1.74e-37	8.23e-36
MRFAP1	840.098	1.22211	0.0956022	12.7833	2.03e-37	9.6e-36
PCDHGB5	55.0875	-3.43547	0.268992	-12.7717	2.36e-37	1.11e-35
KAT6A	209.34	-2.41943	0.189595	-12.761	2.71e-37	1.27e-35
UQCRQ	589.736	3.18412	0.249654	12.7541	2.96e-37	1.38e-35
TBC1D20	160.556	-1.47266	0.115583	-12.7412	3.49e-37	1.62e-35
ZNF318	128.623	-2.20062	0.172817	-12.7338	3.84e-37	1.77e-35
UBE2J2	71.3125	2.18148	0.171442	12.7242	4.34e-37	2e-35
IRAK3	75.9822	-2.84087	0.223403	-12.7163	4.8e-37	2.2e-35
LINC00888	49.1817	2.64019	0.208184	12.682	7.44e-37	3.4e-35
PTGES2	170.792	5.17226	0.407883	12.6807	7.56e-37	3.44e-35
ANTXR1	810.953	-3.45082	0.27299	-12.6408	1.26e-36	5.69e-35
ZBTB39	31.4147	-2.01523	0.159477	-12.6365	1.33e-36	5.99e-35
C20orf24	83.069	2.08529	0.165108	12.6299	1.45e-36	6.49e-35
SEPW1	1089.98	2.33466	0.184886	12.6275	1.49e-36	6.66e-35
RPLP1	2274.64	2.55328	0.202439	12.6126	1.8e-36	8.01e-35
ESRRA	311.171	2.84046	0.225359	12.6042	2e-36	8.88e-35
SSR1	253.687	-1.57735	0.125613	-12.5572	3.63e-36	1.6e-34
EEF2K	159.184	-1.92762	0.15373	-12.539	4.57e-36	2.01e-34
POMP	213.775	2.13256	0.170128	12.535	4.8e-36	2.1e-34
CHCHD10	984.542	3.81815	0.304831	12.5255	5.42e-36	2.36e-34
UTP20	61.5148	-2.02775	0.162017	-12.5157	6.13e-36	2.66e-34
UTRN	505.679	-3.83578	0.307537	-12.4726	1.05e-35	4.56e-34
PHF12	140.092	-2.15989	0.173207	-12.47	1.09e-35	4.7e-34
CHD2	384.75	-2.00339	0.160832	-12.4564	1.29e-35	5.54e-34
SELK	163.28	2.28553	0.183595	12.4488	1.42e-35	6.08e-34
CBL	86.6509	-2.79709	0.22565	-12.3957	2.76e-35	1.18e-33
MXRA5	688.105	-4.13145	0.333306	-12.3954	2.77e-35	1.18e-33
MRPS18C	77.2639	2.5099	0.202546	12.3918	2.9e-35	1.23e-33
NDUFS3	353.931	2.32498	0.188072	12.3621	4.19e-35	1.76e-33
RPS23	1248.6	1.48096	0.119819	12.36	4.3e-35	1.81e-33
C19orf70	140.707	2.31087	0.187128	12.3491	4.93e-35	2.06e-33
IRF2	102.392	-1.97322	0.159842	-12.3448	5.2e-35	2.16e-33
NDUFS4	205.008	2.81568	0.228155	12.3411	5.44e-35	2.26e-33
HEATR1	66.2223	-2.17051	0.176044	-12.3294	6.29e-35	2.6e-33
PSMC3	390.044	1.51504	0.122891	12.3283	6.38e-35	2.63e-33
COX8A	765.038	2.41584	0.196002	12.3256	6.59e-35	2.71e-33
SNHG6	93.8174	3.1698	0.257519	12.309	8.1e-35	3.31e-33
SNRPG	81.491	2.85603	0.232171	12.3014	8.9e-35	3.63e-33
NDUFA4	1886.34	2.48985	0.202992	12.2657	1.38e-34	5.61e-33
RABGGTB	145.112	1.51971	0.123962	12.2596	1.49e-34	6.04e-33
ADH5	564.085	1.79457	0.146482	12.2511	1.66e-34	6.65e-33
TBL1X	59.3229	-2.24951	0.183613	-12.2514	1.65e-34	6.65e-33
TPR	474.892	-1.49727	0.122227	-12.2499	1.68e-34	6.73e-33
ALKBH7	232.155	3.4276	0.279895	12.246	1.76e-34	7.03e-33
CCDC58	24.9927	3.77784	0.30894	12.2284	2.19e-34	8.68e-33
LIX1L	147.376	-1.77144	0.144864	-12.2283	2.2e-34	8.68e-33
MRPL1	86.1149	2.17072	0.177544	12.2264	2.25e-34	8.86e-33
MAGEF1	125.069	1.21893	0.0997088	12.2249	2.29e-34	8.99e-33
PPP1R9B	166.95	-1.99283	0.163054	-12.2219	2.37e-34	9.29e-33
EWSR1	351.951	2.00393	0.164072	12.2138	2.62e-34	1.02e-32
COMTD1	38.5086	3.00008	0.245711	12.2098	2.76e-34	1.07e-32
PLEKHO2	67.2797	-2.81792	0.230846	-12.2069	2.86e-34	1.11e-32
HINT1	235.69	1.97454	0.161919	12.1947	3.32e-34	1.28e-32
HINT2	71.4602	2.63498	0.216103	12.1932	3.38e-34	1.3e-32
AURKAIP1	281.178	2.64501	0.217106	12.183	3.83e-34	1.47e-32
C15orf38	170.693	-1.68645	0.138488	-12.1776	4.09e-34	1.56e-32
NDUFB5	523.325	1.86539	0.153229	12.1738	4.29e-34	1.63e-32
PATL1	146.498	-1.64604	0.135265	-12.169	4.54e-34	1.72e-32
ZDHHC9	58.3702	-1.93578	0.159182	-12.1608	5.03e-34	1.9e-32
EMC6	65.6611	2.32699	0.191476	12.1529	5.54e-34	2.08e-32
NHP2	107.469	1.77766	0.146319	12.1492	5.8e-34	2.17e-32
NUP153	145.367	-2.32987	0.191819	-12.1462	6.01e-34	2.25e-32
POLR2G	64.6395	1.85209	0.152631	12.1344	6.94e-34	2.59e-32
CAMTA1	124.631	1.9372	0.159767	12.1252	7.77e-34	2.89e-32
ATXN1L	138.874	-1.91768	0.158224	-12.12	8.27e-34	3.06e-32
CDK13	129.233	-1.73605	0.143337	-12.1117	9.16e-34	3.38e-32
DBI	475.466	1.83174	0.151341	12.1035	1.01e-33	3.72e-32
LOC101929567	70.2099	-4.05449	0.335166	-12.097	1.1e-33	4.02e-32
ACADS	172.107	3.86577	0.319915	12.0837	1.29e-33	4.7e-32
SSNA1	85.2044	1.9631	0.162582	12.0746	1.44e-33	5.24e-32
COX6C	1002.12	2.5033	0.2075	12.0641	1.63e-33	5.93e-32
COX4I1	1926.34	2.28605	0.189646	12.0543	1.84e-33	6.65e-32
WBP5	100.13	2.10053	0.174645	12.0274	2.55e-33	9.19e-32
HEBP1	106.291	1.61267	0.134244	12.013	3.04e-33	1.09e-31
RPS14	1499.44	2.08517	0.173626	12.0096	3.17e-33	1.13e-31
SRP14	719.702	1.81053	0.150759	12.0095	3.17e-33	1.13e-31
ATP10D	68.0651	-2.51222	0.209206	-12.0083	3.21e-33	1.14e-31
PCDHGB7	115.24	-3.85441	0.321374	-11.9935	3.84e-33	1.36e-31
TGOLN2	476.974	-1.48824	0.124121	-11.9902	4e-33	1.41e-31
SPSB1	49.5899	-2.4576	0.204983	-11.9892	4.05e-33	1.43e-31
HOMEZ	46.9789	-2.12585	0.177865	-11.9521	6.33e-33	2.22e-31
RAB3D	28.5999	-2.22849	0.186973	-11.9188	9.45e-33	3.31e-31
TMEM126A	65.7902	2.70102	0.22676	11.9114	1.03e-32	3.59e-31
USMG5	629.176	2.65915	0.223244	11.9114	1.03e-32	3.59e-31
MRPL54	75.3017	2.09652	0.176137	11.9027	1.15e-32	3.97e-31
AP1G1	180.008	-1.8039	0.151705	-11.8909	1.32e-32	4.56e-31
ATPIF1	714.273	2.33615	0.196784	11.8716	1.66e-32	5.73e-31
OR10H1	32.5614	-3.57354	0.301238	-11.8629	1.85e-32	6.34e-31
PRKDC	371.026	-1.80219	0.152037	-11.8536	2.06e-32	7.06e-31
NOTCH2	358.301	-3.29002	0.277748	-11.8453	2.27e-32	7.76e-31
MRPL51	253.068	1.84889	0.156449	11.8179	3.16e-32	1.07e-30
NFKBIZ	125.994	-4.33376	0.367061	-11.8066	3.61e-32	1.22e-30
USH2A	20.1179	-5.0348	0.426534	-11.804	3.72e-32	1.26e-30
PSMB6	253.754	1.17151	0.0993486	11.7919	4.3e-32	1.45e-30
RPS19BP1	84.575	2.23788	0.18984	11.7882	4.49e-32	1.51e-30
RBM33	224.701	-2.35788	0.200113	-11.7828	4.79e-32	1.6e-30
RPL35A	666.027	1.60019	0.136095	11.7578	6.44e-32	2.15e-30
COX5B	1425.43	2.26381	0.192701	11.7478	7.25e-32	2.41e-30
VWA8	271.142	-1.73486	0.147795	-11.7384	8.11e-32	2.69e-30
PLXNA2	152.386	-2.23948	0.191143	-11.7163	1.05e-31	3.48e-30
MPC1	951.603	1.99494	0.170445	11.7043	1.21e-31	4e-30
IQGAP1	429.007	-3.01397	0.257552	-11.7023	1.24e-31	4.08e-30
PCDHGA10	53.4582	-3.66714	0.314167	-11.6726	1.76e-31	5.77e-30
UBE2Z	152.197	-1.11034	0.0951278	-11.6721	1.77e-31	5.79e-30
ACTB	2863.07	-2.66728	0.228921	-11.6515	2.25e-31	7.35e-30
PSMA3	163.261	1.8553	0.159608	11.6241	3.11e-31	1.01e-29
RYK	140.598	-1.44442	0.124368	-11.6141	3.5e-31	1.13e-29
MRPL13	61.7478	3.06667	0.26421	11.6069	3.8e-31	1.23e-29
COQ10A	294.776	2.20886	0.190334	11.6052	3.88e-31	1.25e-29
GSK3B	252.801	-1.65636	0.142747	-11.6035	3.96e-31	1.27e-29
MSH3	63.3628	-1.97806	0.170482	-11.6027	3.99e-31	1.28e-29
FOXC2	20.6406	-3.12011	0.269804	-11.5643	6.25e-31	2e-29
FUT11	24.0512	-2.43971	0.211043	-11.5602	6.55e-31	2.09e-29
SNX33	113.816	-2.43882	0.211113	-11.5522	7.2e-31	2.28e-29
PUM1	319.114	-1.60904	0.139463	-11.5374	8.55e-31	2.71e-29
ARF3	187.535	-1.57869	0.136964	-11.5263	9.72e-31	3.07e-29
FAM127A	582.975	1.39927	0.121438	11.5225	1.02e-30	3.2e-29
SLC23A2	98.1618	-2.47072	0.214571	-11.5147	1.11e-30	3.49e-29
DIAPH2	94.7677	-3.63545	0.315857	-11.5098	1.18e-30	3.69e-29
CLK3	103.188	-1.46006	0.126858	-11.5094	1.18e-30	3.69e-29
TMEM212	61.41	-4.076	0.35422	-11.507	1.22e-30	3.79e-29
ZMYM6	58.0819	-1.60328	0.139675	-11.4786	1.69e-30	5.24e-29
CYCS	1594.67	2.28337	0.199365	11.4532	2.27e-30	7.02e-29
ITPR1	230.706	-3.04173	0.265624	-11.4512	2.32e-30	7.15e-29
SDHC	335.18	1.94767	0.170107	11.4497	2.36e-30	7.26e-29
CD34	690.924	-1.99483	0.174345	-11.4419	2.58e-30	7.93e-29
EIF1	1507.27	1.39379	0.121928	11.4312	2.92e-30	8.93e-29
PARP4	149.909	-1.75733	0.153874	-11.4206	3.3e-30	1.01e-28
CLSTN1	348.548	-1.19325	0.10464	-11.4034	4.02e-30	1.22e-28
VCAN	759.105	-3.99599	0.350879	-11.3885	4.77e-30	1.45e-28
CYSTM1	96.7034	1.4657	0.128734	11.3855	4.94e-30	1.49e-28
SMURF1	76.7132	-2.3132	0.203347	-11.3756	5.53e-30	1.67e-28
IGFL4	478.759	-4.90614	0.43136	-11.3737	5.66e-30	1.7e-28
FAM173A	29.054	4.71561	0.414928	11.3649	6.25e-30	1.88e-28
HIPK1	194.269	-3.07004	0.270388	-11.3542	7.07e-30	2.12e-28
RPS9	919.819	1.84015	0.162142	11.349	7.5e-30	2.24e-28
CCND2	1204.26	-1.4556	0.12833	-11.3426	8.07e-30	2.4e-28
NAA20	130.773	1.763	0.155623	11.3287	9.46e-30	2.81e-28
RSL24D1	172.982	1.38972	0.122738	11.3227	1.01e-29	3e-28
MDM4	186.154	-2.1177	0.18704	-11.3222	1.02e-29	3.01e-28
C15orf61	29.7929	2.95993	0.261754	11.3081	1.2e-29	3.52e-28
ZMYND8	188.521	-1.96464	0.173959	-11.2937	1.41e-29	4.14e-28
TP53	57.0553	-1.86755	0.165517	-11.2831	1.59e-29	4.66e-28
MRPL57	47.8459	2.32799	0.206333	11.2827	1.6e-29	4.67e-28
POM121C	145.312	-1.78643	0.158461	-11.2737	1.77e-29	5.16e-28
HES4	51.7178	3.13458	0.27838	11.2601	2.07e-29	6e-28
CCT6A	222.665	1.16465	0.103578	11.2442	2.47e-29	7.17e-28
ACTR6	46.6949	1.85331	0.165023	11.2306	2.88e-29	8.34e-28
CD248	76.7481	-1.83346	0.163682	-11.2013	4.02e-29	1.16e-27
RPL36	309.519	1.67438	0.149494	11.2003	4.06e-29	1.17e-27
LASP1	253.358	-2.18036	0.194705	-11.1983	4.16e-29	1.19e-27
JAG1	215.152	-2.19726	0.19645	-11.1848	4.84e-29	1.38e-27
LMCD1	172.434	-3.1968	0.285935	-11.1802	5.1e-29	1.45e-27
ZFYVE21	117.612	1.20233	0.107576	11.1766	5.31e-29	1.51e-27
CLPB	68.9701	-1.34942	0.120782	-11.1724	5.57e-29	1.58e-27
GTF2E1	31.154	-1.96213	0.175868	-11.1568	6.63e-29	1.88e-27
DAB2	226.039	-3.27941	0.293984	-11.1551	6.76e-29	1.91e-27
KIAA1598	48.1873	-5.37728	0.482175	-11.1521	6.99e-29	1.97e-27
RAPGEF6	94.0133	-3.20779	0.288033	-11.1369	8.3e-29	2.33e-27
IL17RA	76.0412	-2.40122	0.215638	-11.1354	8.44e-29	2.36e-27
FLJ42627	31.5531	-1.74319	0.156573	-11.1334	8.63e-29	2.41e-27
SALL3	19.9984	-4.5368	0.4075	-11.1333	8.64e-29	2.41e-27
RHOT1	106.534	3.22597	0.28997	11.1252	9.46e-29	2.63e-27
GGCT	52.8158	1.89528	0.170685	11.104	1.2e-28	3.33e-27
TPM1	18641.8	1.56447	0.140921	11.1017	1.23e-28	3.4e-27
MALSU1	91.4477	2.03288	0.183302	11.0904	1.4e-28	3.86e-27
NEDD8	291.584	1.29175	0.116706	11.0684	1.78e-28	4.91e-27
ERH	242.211	1.61278	0.145739	11.0662	1.83e-28	5.02e-27
MRPL23	81.1713	2.37137	0.214298	11.0658	1.84e-28	5.04e-27
P2RX5-TAX1BP3	14.7576	-2.98946	0.27016	-11.0655	1.84e-28	5.04e-27
GINM1	186.288	0.993704	0.0898766	11.0563	2.04e-28	5.57e-27
RAD51D	26.4685	-1.79184	0.16227	-11.0424	2.39e-28	6.49e-27
PTS	33.3869	2.14452	0.194467	11.0277	2.81e-28	7.62e-27
DGCR6	116.731	2.5605	0.232254	11.0246	2.91e-28	7.87e-27
MAGOH	58.7625	1.52735	0.138581	11.0213	3.02e-28	8.14e-27
CTTNBP2NL	67.0686	-2.21796	0.2014	-11.0127	3.32e-28	8.93e-27
MZT1	29.5705	3.92477	0.356711	11.0027	3.71e-28	9.96e-27
NDUFB1	329.833	2.09607	0.190522	11.0017	3.75e-28	1e-26
PPA2	115.472	2.15341	0.195751	11.0008	3.79e-28	1.01e-26
UBE2D1	171.245	2.32215	0.21113	10.9987	3.88e-28	1.03e-26
NDUFV1	1115.05	2.03829	0.185393	10.9944	4.06e-28	1.08e-26
BOLA1	23.3653	2.81966	0.256512	10.9923	4.16e-28	1.1e-26
COX6B1	922.85	1.89174	0.172146	10.9892	4.31e-28	1.14e-26
TBX20	190.075	-4.44682	0.404908	-10.9823	4.65e-28	1.23e-26
PSMC6	116.01	11.5122	1.04869	10.9777	4.89e-28	1.29e-26
C12orf45	90.9383	-3.27762	0.299858	-10.9306	8.23e-28	2.16e-26
PCDHGB4	70.6733	-4.31905	0.395183	-10.9292	8.35e-28	2.19e-26
JTB	99.691	1.70433	0.156386	10.8983	1.17e-27	3.07e-26
PIK3R4	73.9549	-1.47052	0.134982	-10.8942	1.23e-27	3.2e-26
RPL23	1083.77	1.26431	0.116053	10.8942	1.23e-27	3.2e-26
AXL	107.047	-2.17881	0.200083	-10.8895	1.29e-27	3.36e-26
CSNK2A1	301.828	-1.19481	0.109794	-10.8823	1.4e-27	3.63e-26
GTF2F2	103.52	1.5055	0.138384	10.8791	1.45e-27	3.75e-26
DNAJC16	61.1165	-1.49174	0.137145	-10.8771	1.48e-27	3.82e-26
TMEM160	27.1575	5.17708	0.475992	10.8764	1.49e-27	3.84e-26
EIF2B2	66.0621	-1.32519	0.121965	-10.8653	1.69e-27	4.33e-26
MRPL47	91.3073	1.78451	0.164337	10.8589	1.81e-27	4.63e-26
MRPS26	103.58	2.08444	0.192068	10.8526	1.94e-27	4.95e-26
TOR1AIP1	206.303	-1.43666	0.13252	-10.841	2.2e-27	5.61e-26
CWC27	87.9984	1.95097	0.179983	10.8397	2.23e-27	5.67e-26
PSMD13	182.017	1.16534	0.10767	10.8233	2.67e-27	6.77e-26
ASB7	33.1083	-1.52768	0.141163	-10.8221	2.71e-27	6.85e-26
PPP1R3B	213.708	12.2918	1.13946	10.7874	3.95e-27	9.97e-26
RPL41	2234.29	1.42141	0.131771	10.787	3.97e-27	9.99e-26
CASC15	19.2874	-4.28339	0.397721	-10.7698	4.78e-27	1.2e-25
GGA3	73.0506	-1.48373	0.137772	-10.7695	4.8e-27	1.2e-25
WDR43	66.6795	-1.3601	0.126328	-10.7664	4.96e-27	1.24e-25
COL12A1	348.292	-2.80788	0.260907	-10.762	5.2e-27	1.3e-25
IDS	479.522	-2.26475	0.210478	-10.76	5.32e-27	1.32e-25
ZNF543	31.9733	-2.37278	0.220612	-10.7555	5.59e-27	1.39e-25
SERF2-C15ORF63	168.739	2.05223	0.191078	10.7403	6.58e-27	1.63e-25
CALM2	717.288	1.50137	0.139802	10.7393	6.66e-27	1.65e-25
HEG1	1159.15	-2.31796	0.216119	-10.7254	7.74e-27	1.91e-25
SEC61B	58.1069	2.45495	0.229031	10.7189	8.3e-27	2.04e-25
CRIP2	1893.4	1.86873	0.174461	10.7114	9e-27	2.21e-25
TOMM22	164.397	1.4729	0.137511	10.7112	9.02e-27	2.21e-25
SPECC1L	180.425	-1.90488	0.17785	-10.7106	9.08e-27	2.22e-25
IFITM3	554.363	-1.74622	0.163104	-10.7061	9.53e-27	2.32e-25
DECR1	713.348	2.49521	0.23312	10.7035	9.8e-27	2.38e-25
RASA1	87.6884	-1.53698	0.143708	-10.6952	1.07e-26	2.6e-25
NDUFB7	456.66	2.11393	0.197764	10.6891	1.14e-26	2.77e-25
ATP5I	632.896	2.23366	0.208973	10.6887	1.15e-26	2.78e-25
DDT	138.38	2.85876	0.268172	10.6602	1.56e-26	3.77e-25
XKR4	31.7952	-2.97071	0.278687	-10.6597	1.57e-26	3.78e-25
SPAG7	379.635	1.46601	0.137614	10.6531	1.69e-26	4.05e-25
BBS2	86.5482	10.9325	1.02638	10.6514	1.72e-26	4.12e-25
MRPL12	286.739	2.19764	0.206361	10.6495	1.75e-26	4.19e-25
AK6	38.9236	2.23184	0.20969	10.6435	1.87e-26	4.46e-25
RRP8	63.2346	-1.39146	0.130768	-10.6407	1.93e-26	4.59e-25
TRIAP1	31.9585	2.63507	0.247669	10.6395	1.95e-26	4.64e-25
MTMR3	176.293	-1.75077	0.164661	-10.6326	2.1e-26	4.99e-25
PCID2	75.4741	2.64855	0.249382	10.6205	2.39e-26	5.66e-25
PCDHB13	25.779	-3.35346	0.315932	-10.6145	2.55e-26	6.02e-25
CSRNP2	31.3602	5.44441	0.513279	10.6071	2.76e-26	6.51e-25
RPS27	879.211	1.79395	0.169276	10.5978	3.05e-26	7.17e-25
TBX18	42.5653	-4.28316	0.404514	-10.5884	3.37e-26	7.91e-25
SIDT2	116.294	-2.2902	0.216312	-10.5875	3.41e-26	7.98e-25
SPATA13	111.637	-1.8651	0.176271	-10.5808	3.66e-26	8.54e-25
PSMB1	242.116	1.6553	0.156477	10.5785	3.75e-26	8.73e-25
SNRPN	661.748	1.95476	0.184912	10.5713	4.05e-26	9.41e-25
GEMIN5	80.1096	-1.43459	0.135833	-10.5615	4.5e-26	1.04e-24
CHAMP1	49.6409	-2.24924	0.213059	-10.5569	4.72e-26	1.09e-24
GAL3ST4	13.6229	-3.43321	0.325771	-10.5387	5.73e-26	1.32e-24
EXT1	206.48	-2.35457	0.223931	-10.5147	7.39e-26	1.7e-24
EID1	791.07	1.13004	0.107483	10.5137	7.47e-26	1.72e-24
TATDN2	104.74	-1.31044	0.124746	-10.5049	8.2e-26	1.88e-24
RNF213	40.8626	-2.50498	0.238564	-10.5002	8.62e-26	1.97e-24
ACAT1	1290.01	2.34386	0.223278	10.4975	8.87e-26	2.03e-24
PSENEN	52.275	2.35233	0.224137	10.495	9.1e-26	2.08e-24
ZNF660	15.4128	-3.02259	0.288063	-10.4928	9.32e-26	2.12e-24
PPAPDC3	354.212	2.28317	0.217688	10.4883	9.78e-26	2.22e-24
DCP1B	13.9725	-2.86922	0.274075	-10.4687	1.2e-25	2.73e-24
RPL10A	737.384	1.30771	0.124951	10.4658	1.24e-25	2.81e-24
TMEM203	91.473	1.58979	0.152017	10.4579	1.35e-25	3.04e-24
KIAA0355	169.479	-1.50439	0.144028	-10.4451	1.54e-25	3.47e-24
PCDHGA9	44.6554	-4.39625	0.420894	-10.445	1.54e-25	3.47e-24
SLC25A30	367.13	3.69282	0.35359	10.4438	1.56e-25	3.51e-24
HADH	462.643	2.14697	0.205965	10.424	1.93e-25	4.32e-24
ZNF792	26.1514	-2.93938	0.282125	-10.4187	2.04e-25	4.55e-24
NFIC	945.744	-1.3843	0.13294	-10.413	2.16e-25	4.83e-24
BIVM	108.72	1.18139	0.113577	10.4016	2.44e-25	5.43e-24
PFDN2	123.574	1.72881	0.166302	10.3956	2.6e-25	5.77e-24
ARHGDIB	202.752	-1.92216	0.184972	-10.3917	2.71e-25	6e-24
ZNF330	238.777	2.15259	0.207659	10.366	3.54e-25	7.84e-24
PDAP1	357.868	1.2494	0.120557	10.3636	3.63e-25	8.02e-24
FH	574.996	1.44008	0.138981	10.3617	3.7e-25	8.16e-24
TIMM21	176.865	1.52597	0.147354	10.3558	3.94e-25	8.66e-24
FGD6	179.237	-2.79742	0.270564	-10.3392	4.68e-25	1.03e-23
GNA12	178.936	-1.06671	0.103183	-10.3381	4.74e-25	1.04e-23
SOD1	573.414	1.55108	0.150083	10.3348	4.9e-25	1.07e-23
CCDC6	93.5039	-1.95877	0.189575	-10.3325	5.03e-25	1.1e-23
NFYA	69.7182	-1.74711	0.169092	-10.3323	5.04e-25	1.1e-23
NAT10	89.4557	-1.49194	0.144428	-10.33	5.16e-25	1.12e-23
NAV2-AS2	70.5058	2.27317	0.220143	10.3259	5.38e-25	1.17e-23
DIS3L2	69.2452	-2.06994	0.200472	-10.3253	5.41e-25	1.17e-23
TPM3	238.401	-2.2598	0.21886	-10.3253	5.41e-25	1.17e-23
SLX4IP	22.612	-2.3453	0.227446	-10.3114	6.26e-25	1.35e-23
COMMD6	90.1195	1.42208	0.138036	10.3022	6.88e-25	1.48e-23
PSMB5	182.881	1.87514	0.182144	10.2948	7.44e-25	1.6e-23
SGCG	268.728	1.59271	0.154987	10.2765	9e-25	1.93e-23
CLGN	440.367	1.60204	0.156029	10.2676	9.86e-25	2.11e-23
CD180	22.0667	-5.24652	0.511475	-10.2576	1.09e-24	2.33e-23
NARF	118.639	1.45435	0.141782	10.2576	1.09e-24	2.33e-23
PSMB3	177.133	1.57255	0.153369	10.2534	1.14e-24	2.43e-23
RNF166	39.2233	1.87765	0.183163	10.2513	1.17e-24	2.48e-23
SH3BP2	119.571	-1.97737	0.192941	-10.2486	1.2e-24	2.54e-23
CRISPLD2	140.164	-2.17631	0.212653	-10.2341	1.4e-24	2.95e-23
C1orf122	64.2938	3.17404	0.310227	10.2313	1.44e-24	3.03e-23
ATP5F1	1081.58	1.74891	0.171116	10.2206	1.6e-24	3.38e-23
CLIP2	78.4356	-2.16549	0.21197	-10.216	1.68e-24	3.53e-23
PIGY	139.081	1.99908	0.19568	10.2161	1.68e-24	3.53e-23
PFDN6	69.3342	2.13206	0.208895	10.2064	1.86e-24	3.89e-23
TM9SF1	70.2446	-1.05784	0.103673	-10.2037	1.91e-24	3.99e-23
USP8	196.69	-1.59263	0.156239	-10.1935	2.12e-24	4.42e-23
MRVI1	93.425	-3.88786	0.381463	-10.192	2.15e-24	4.48e-23
ATP9A	132.658	-1.78413	0.175218	-10.1823	2.38e-24	4.94e-23
LOC102724316	66.7814	-2.04725	0.201266	-10.1719	2.65e-24	5.49e-23
SCAND2P	28.0835	-2.00886	0.197931	-10.1493	3.34e-24	6.91e-23
DDX10	61.259	-1.69765	0.167325	-10.1458	3.46e-24	7.13e-23
NDUFV2	645.126	2.12036	0.208987	10.1459	3.46e-24	7.13e-23
TBC1D7	45.3049	2.6143	0.257825	10.1398	3.68e-24	7.57e-23
ADAMTS9-AS2	15.8701	-3.91139	0.385844	-10.1372	3.78e-24	7.75e-23
DTX3L	105.456	-2.72383	0.268691	-10.1374	3.77e-24	7.75e-23
EIF1B	533.484	1.58795	0.156716	10.1326	3.96e-24	8.11e-23
TLN1	1246.83	-1.40227	0.138465	-10.1272	4.18e-24	8.55e-23
RPL5	1169.68	1.32489	0.130852	10.1251	4.27e-24	8.72e-23
MRPL20	168.613	1.80451	0.178258	10.123	4.37e-24	8.89e-23
TMEM256	54.4646	2.16278	0.21389	10.1116	4.91e-24	9.97e-23
SPEG	124.444	4.54148	0.449206	10.11	4.99e-24	1.01e-22
UST	28.3766	-1.77458	0.175549	-10.1087	5.05e-24	1.02e-22
TPP1	290.782	-1.55175	0.15352	-10.1078	5.1e-24	1.03e-22
GTF3A	342.938	1.67549	0.165766	10.1076	5.11e-24	1.03e-22
UHRF1BP1	131.631	-2.19097	0.216883	-10.1021	5.41e-24	1.09e-22
PCDHB14	29.5415	-2.37042	0.234835	-10.094	5.87e-24	1.18e-22
ZNF850	28.596	-2.89786	0.287105	-10.0934	5.91e-24	1.19e-22
ZNF8	71.1123	-2.62181	0.260009	-10.0836	6.53e-24	1.31e-22
NT5E	33.3128	-2.75483	0.273247	-10.0818	6.65e-24	1.33e-22
SMCR8	103.223	-1.96031	0.19455	-10.0761	7.04e-24	1.41e-22
TBC1D9B	171.89	-1.13213	0.112395	-10.0727	7.29e-24	1.45e-22
GYG1	303.091	1.53104	0.152072	10.0679	7.66e-24	1.52e-22
TMBIM4	108.755	1.80939	0.179818	10.0624	8.1e-24	1.61e-22
CBFA2T2	106.307	-1.95472	0.194542	-10.0478	9.4e-24	1.86e-22
TIMP3	1913.22	-1.98905	0.198027	-10.0443	9.73e-24	1.92e-22
ATG2B	166.46	-2.31115	0.230198	-10.0398	1.02e-23	2.01e-22
HMGN2	588.434	1.33045	0.132562	10.0365	1.05e-23	2.08e-22
CD97	121.519	-1.62033	0.161487	-10.0338	1.08e-23	2.13e-22
KIF5B	650.503	1.67286	0.166783	10.0302	1.12e-23	2.21e-22
ZBTB8B	19.7983	-3.93387	0.392311	-10.0274	1.15e-23	2.26e-22
HEATR6	57.8245	-1.61678	0.161283	-10.0245	1.19e-23	2.33e-22
BCL9	82.0583	-2.14947	0.214993	-9.99786	1.56e-23	3.04e-22
HOOK3	228.738	-1.73889	0.17393	-9.99764	1.56e-23	3.04e-22
AMMECR1	13.1922	-2.52632	0.252747	-9.99547	1.6e-23	3.1e-22
ASB10	63.7259	2.17976	0.218419	9.97971	1.87e-23	3.63e-22
SCARNA2	50.1449	-4.77171	0.478153	-9.97948	1.87e-23	3.63e-22
ATF4	492.071	-1.19671	0.119951	-9.97672	1.93e-23	3.73e-22
GDI1	390.039	-1.2976	0.13016	-9.96923	2.08e-23	4.02e-22
PCDHGA7	48.089	-4.15787	0.417306	-9.96359	2.2e-23	4.24e-22
MRPS12	69.0074	3.02028	0.303151	9.96297	2.21e-23	4.26e-22
SNRNP200	524.005	-1.40063	0.140674	-9.95658	2.36e-23	4.54e-22
SIK2	192.959	-2.14044	0.215024	-9.95443	2.41e-23	4.63e-22
LAGE3	27.2047	3.60727	0.362431	9.953	2.45e-23	4.69e-22
NDUFB9	929.928	1.87989	0.18894	9.94964	2.53e-23	4.84e-22
PCDHGB8P	19.331	-4.43388	0.445848	-9.94482	2.66e-23	5.07e-22
LINC-PINT	58.7483	-2.22899	0.224403	-9.93298	2.99e-23	5.7e-22
MBD2	151.916	-1.52039	0.153071	-9.93259	3e-23	5.71e-22
MOB3A	55.029	-2.50706	0.252511	-9.92852	3.13e-23	5.94e-22
RPAP2	226.994	-3.05121	0.307475	-9.92343	3.29e-23	6.24e-22
KDM4A	98.7639	-1.14312	0.115199	-9.92303	3.31e-23	6.25e-22
AKAP5	7.85536	-2.93443	0.295757	-9.92173	3.35e-23	6.33e-22
C3orf70	31.4475	-2.8428	0.286613	-9.91863	3.45e-23	6.51e-22
ZNF585B	56.812	-1.84912	0.186442	-9.91794	3.48e-23	6.55e-22
SLC16A2	81.0594	-2.40671	0.242824	-9.91134	3.72e-23	6.98e-22
GLB1	58.7643	-1.27975	0.129206	-9.9047	3.97e-23	7.44e-22
PDHB	484.505	1.60003	0.161543	9.90467	3.97e-23	7.44e-22
RNF138P1	28.3433	-4.56969	0.461401	-9.90396	4e-23	7.48e-22
ZNF347	51.0585	-1.69348	0.171069	-9.89939	4.19e-23	7.82e-22
VPS13C	324.252	-2.21948	0.224215	-9.89889	4.21e-23	7.84e-22
ATP5D	564.646	2.13865	0.216178	9.89304	4.46e-23	8.3e-22
ARHGEF26-AS1	24.0371	-3.42831	0.346621	-9.89064	4.57e-23	8.49e-22
EIF3K	632.522	1.25565	0.127038	9.88408	4.88e-23	9.05e-22
LOC100506844	28.1483	2.10167	0.21266	9.88278	4.94e-23	9.15e-22
UQCRFS1	760.11	1.90045	0.192355	9.87991	5.09e-23	9.4e-22
ZNF175	41.1276	-1.50581	0.15244	-9.87802	5.18e-23	9.56e-22
RDH14	106.876	1.22788	0.124356	9.87386	5.4e-23	9.95e-22
RNF168	88.7448	-1.34699	0.136461	-9.87088	5.57e-23	1.02e-21
GNG10	112.27	1.89697	0.192235	9.86797	5.73e-23	1.05e-21
TMEM66	516.469	0.851107	0.0862548	9.86736	5.77e-23	1.06e-21
TMEM9B	96.6177	1.42994	0.144977	9.86323	6.01e-23	1.1e-21
SUCLA2	355.711	1.66386	0.168755	9.85959	6.23e-23	1.14e-21
CDKN1C	102.54	3.69152	0.374975	9.8447	7.23e-23	1.32e-21
NDUFAF2	47.7724	1.88806	0.191936	9.83696	7.8e-23	1.42e-21
FTX	11.578	-3.64187	0.370553	-9.82821	8.51e-23	1.55e-21
KYNU	12.6781	-3.3251	0.33842	-9.82536	8.76e-23	1.59e-21
ACTR1B	187.295	1.58831	0.161732	9.82062	9.18e-23	1.66e-21
BRI3	250.467	1.93465	0.197086	9.81626	9.58e-23	1.73e-21
MRPL28	141.617	1.61732	0.16476	9.81622	9.59e-23	1.73e-21
COL8A1	151.259	-2.83656	0.289117	-9.81113	1.01e-22	1.82e-21
PLCB1	74.0232	-2.937	0.299686	-9.80026	1.12e-22	2.02e-21
ATP5A1	4129.41	1.43865	0.146994	9.78712	1.28e-22	2.3e-21
SDF2L1	25.1074	2.80792	0.286983	9.78426	1.32e-22	2.36e-21
SLC38A2	96.7611	11.2014	1.14544	9.77906	1.38e-22	2.48e-21
CRADD	73.0002	2.46307	0.252125	9.76923	1.53e-22	2.73e-21
ANKHD1-EIF4EBP3	180.913	-4.06009	0.415844	-9.7635	1.61e-22	2.88e-21
KIF13A	554.153	-1.58309	0.162158	-9.76268	1.63e-22	2.9e-21
MYADM	581.464	-1.97527	0.20235	-9.76165	1.64e-22	2.92e-21
PLGRKT	54.7365	2.01197	0.206137	9.76035	1.67e-22	2.96e-21
SOGA1	375.109	-3.1115	0.318805	-9.75989	1.67e-22	2.97e-21
ZBTB37	79.0819	-4.45037	0.456276	-9.75368	1.78e-22	3.15e-21
SEC24C	211.381	-0.97936	0.100444	-9.75029	1.84e-22	3.25e-21
ZNF595	27.1062	-1.85643	0.190501	-9.74497	1.94e-22	3.42e-21
SVEP1	117.503	-2.56833	0.263668	-9.74077	2.02e-22	3.56e-21
RPS15A	674.547	1.8619	0.191204	9.73773	2.08e-22	3.66e-21
ISOC2	93.3332	2.18461	0.224361	9.73705	2.1e-22	3.68e-21
SERINC3	465.239	-0.981628	0.100848	-9.73376	2.16e-22	3.79e-21
LOC100132077	11.1021	-2.82865	0.290624	-9.73303	2.18e-22	3.82e-21
TSHZ1	96.5242	-1.21347	0.124864	-9.71829	2.52e-22	4.4e-21
ETFB	577.825	1.99465	0.205334	9.71418	2.62e-22	4.58e-21
ECHS1	384.502	2.55016	0.262888	9.70057	3e-22	5.22e-21
RPL17	862.245	1.35808	0.140021	9.69914	3.04e-22	5.29e-21
LOC100506639	10.6286	-2.65614	0.273872	-9.69846	3.06e-22	5.31e-21
PCDHGB3	53.4093	-4.31392	0.444828	-9.69796	3.08e-22	5.33e-21
PLN	8508.3	2.04871	0.21126	9.69756	3.09e-22	5.34e-21
THOC2	56.5475	10.229	1.05483	9.69729	3.1e-22	5.35e-21
PRRC1	132.819	-2.22037	0.229046	-9.69397	3.2e-22	5.52e-21
DCUN1D3	40.0668	-2.49369	0.257536	-9.68287	3.57e-22	6.14e-21
TBRG4	118.013	1.33616	0.138033	9.68004	3.67e-22	6.3e-21
TMEM119	33.3936	-2.51049	0.259475	-9.67528	3.84e-22	6.59e-21
TUBA1A	525.043	-1.91798	0.198294	-9.67241	3.95e-22	6.77e-21
SIVA1	49.6971	3.2013	0.331166	9.66676	4.17e-22	7.14e-21
ATP7A	39.612	-2.10845	0.218261	-9.66022	4.45e-22	7.6e-21
NR2F2	240.106	-2.29485	0.237628	-9.65731	4.58e-22	7.81e-21
PTGR2	113.101	1.91303	0.19815	9.65446	4.71e-22	8.02e-21
TST	52.2947	2.94639	0.305251	9.65235	4.8e-22	8.17e-21
ZNF207	359.335	-1.93882	0.200894	-9.65095	4.87e-22	8.27e-21
TMEM261	261.233	1.40972	0.146086	9.64992	4.92e-22	8.34e-21
PET117	22.0386	3.3562	0.348033	9.64332	5.25e-22	8.88e-21
PARP14	174.074	-2.51687	0.261177	-9.63664	5.6e-22	9.47e-21
PHF6	47.3783	-2.11612	0.219646	-9.63421	5.73e-22	9.68e-21
COPRS	95.3375	1.65607	0.171914	9.63316	5.79e-22	9.76e-21
PGK1	880.47	1.20069	0.124798	9.6211	6.51e-22	1.1e-20
CFH	364.795	-3.32598	0.345924	-9.61476	6.93e-22	1.16e-20
FAM122A	76.5808	-1.67445	0.174155	-9.61469	6.93e-22	1.16e-20
TOMM5	72.3149	1.47821	0.153758	9.61387	6.99e-22	1.17e-20
OMA1	77.1843	-1.43781	0.149971	-9.58727	9.04e-22	1.51e-20
KCNJ15	44.1166	-4.82158	0.504018	-9.56629	1.11e-21	1.85e-20
SF3B6	106.211	1.33578	0.139669	9.56392	1.13e-21	1.89e-20
COMMD3	100.208	1.60576	0.167932	9.562	1.16e-21	1.92e-20
KLHL11	26.3508	-3.50041	0.366508	-9.55072	1.29e-21	2.14e-20
CHSY1	56.7102	-3.08979	0.323522	-9.55047	1.29e-21	2.14e-20
C4orf3	325.753	1.28168	0.134262	9.54611	1.35e-21	2.23e-20
KANK3	74.2728	10.7688	1.12825	9.5447	1.36e-21	2.26e-20
BCKDHB	38.9745	6.52987	0.684331	9.54198	1.4e-21	2.32e-20
PCDHGA12	63.6805	-3.66074	0.383721	-9.5401	1.43e-21	2.35e-20
SUDS3	48.9433	10.273	1.07699	9.53859	1.45e-21	2.39e-20
TIMM13	112.51	1.55441	0.162992	9.53671	1.47e-21	2.43e-20
NPTN	328.922	1.38591	0.145331	9.53624	1.48e-21	2.43e-20
CREB3L2	256.502	-4.88551	0.512532	-9.5321	1.54e-21	2.53e-20
RPP25L	40.4241	1.96932	0.206713	9.52681	1.62e-21	2.66e-20
LCOR	79.5579	-2.10881	0.221455	-9.5225	1.69e-21	2.76e-20
LSM7	60.2308	2.46633	0.259076	9.51972	1.74e-21	2.83e-20
PCDHGB2	69.798	-3.92696	0.412513	-9.5196	1.74e-21	2.83e-20
HRSP12	43.6678	2.23441	0.234822	9.51534	1.81e-21	2.95e-20
ANP32A-IT1	10.2345	-4.14314	0.435611	-9.51111	1.89e-21	3.07e-20
PDRG1	44.9576	2.24453	0.236023	9.50978	1.91e-21	3.1e-20
NDUFA6	492.125	1.41907	0.149368	9.50051	2.09e-21	3.38e-20
MOAP1	237.122	1.25827	0.132464	9.49897	2.12e-21	3.43e-20
CIZ1	241.88	-1.1356	0.119612	-9.49404	2.22e-21	3.59e-20
FAU	648.415	1.302	0.137145	9.49362	2.23e-21	3.6e-20
PAXIP1OS	10.8045	-3.73267	0.393448	-9.48707	2.38e-21	3.83e-20
MYO1E	97.7001	-2.09397	0.220791	-9.48395	2.45e-21	3.94e-20
ATAD3A	44.894	2.01104	0.212058	9.48347	2.46e-21	3.95e-20
RPLP2	719.759	1.65326	0.17437	9.48131	2.51e-21	4.03e-20
PXMP2	78.2371	2.18689	0.230741	9.47768	2.6e-21	4.16e-20
GSTM2	128.994	1.60796	0.169775	9.47115	2.77e-21	4.43e-20
TIMM8B	219.947	2.00937	0.212185	9.46987	2.8e-21	4.47e-20
WDYHV1	37.9362	2.17205	0.229465	9.46573	2.92e-21	4.65e-20
ZFP41	30.2505	-2.00706	0.212509	-9.4446	3.57e-21	5.68e-20
XPNPEP3	118.729	-1.71851	0.18226	-9.4289	4.14e-21	6.59e-20
RGS4	48.6867	-3.93	0.417166	-9.42073	4.48e-21	7.11e-20
ZNF506	43.1428	-1.75395	0.186251	-9.41711	4.64e-21	7.35e-20
ATP5B	5319.67	1.47568	0.156726	9.41563	4.7e-21	7.44e-20
MRPL53	101.57	1.72214	0.183037	9.40871	5.02e-21	7.94e-20
FLNB	333.239	-2.23487	0.237644	-9.40427	5.24e-21	8.27e-20
TNNC1	9977.24	1.76402	0.187716	9.39727	5.6e-21	8.83e-20
DOK7	87.5948	2.78089	0.296004	9.39476	5.74e-21	9.03e-20
ROR1-AS1	11.5688	-4.3157	0.459596	-9.39022	5.99e-21	9.41e-20
LSM4	133.381	1.63865	0.17451	9.39	6e-21	9.42e-20
TXNDC17	31.1266	2.11298	0.225031	9.3897	6.02e-21	9.43e-20
POLR2J4	26.154	-2.37096	0.252674	-9.38347	6.38e-21	9.99e-20
SHC1	74.4391	10.7921	1.15022	9.38263	6.43e-21	1.01e-19
ZDHHC24	27.2672	-1.3752	0.146585	-9.3816	6.5e-21	1.01e-19
SDHB	462.594	1.61789	0.172469	9.38078	6.55e-21	1.02e-19
MAD2L1BP	41.103	1.86899	0.199448	9.3708	7.2e-21	1.12e-19
DCTN3	167.863	1.24149	0.132509	9.3691	7.32e-21	1.14e-19
NKD1	79.656	-6.19462	0.661334	-9.36686	7.47e-21	1.16e-19
MYD88	28.8014	-1.86085	0.198767	-9.36199	7.82e-21	1.21e-19
SPCS1	140.423	1.00989	0.107891	9.36023	7.96e-21	1.23e-19
POLR3D	63.1039	-1.50051	0.160436	-9.35273	8.54e-21	1.32e-19
MRPS35	180.839	1.43487	0.153444	9.35106	8.68e-21	1.34e-19
SEPN1	246.79	-1.42742	0.152646	-9.3512	8.67e-21	1.34e-19
SECISBP2L	234.088	-1.66831	0.178475	-9.34757	8.97e-21	1.38e-19
TTC21B	33.9524	9.67541	1.03574	9.34157	9.49e-21	1.46e-19
CRTC3	202.181	-1.72586	0.184768	-9.34071	9.57e-21	1.47e-19
SMDT1	84.9671	2.76088	0.295675	9.33753	9.86e-21	1.51e-19
KCNQ1OT1	600.83	-4.38045	0.469461	-9.3308	1.05e-20	1.61e-19
C4orf32	235.299	-1.99201	0.213508	-9.3299	1.06e-20	1.62e-19
NFXL1	21.2436	-1.84388	0.197746	-9.32449	1.12e-20	1.7e-19
CDH6	40.4028	-2.35837	0.253279	-9.31136	1.26e-20	1.92e-19
COA6	33.5115	2.65915	0.285703	9.30738	1.31e-20	1.99e-19
PLEKHG2	139.895	-2.78259	0.298981	-9.30693	1.32e-20	2e-19
CDH23	69.1206	-2.24517	0.241281	-9.30519	1.34e-20	2.03e-19
SSBP1	133.62	1.31157	0.140952	9.30506	1.34e-20	2.03e-19
PPP2CA	461.519	1.01091	0.108683	9.30145	1.39e-20	2.1e-19
SNHG3	27.8682	-2.11515	0.227488	-9.29786	1.43e-20	2.17e-19
SLC6A8	504.649	1.63457	0.175819	9.29691	1.45e-20	2.18e-19
C9orf16	32.4984	2.41998	0.260835	9.27782	1.73e-20	2.61e-19
LAMA2	1712.13	-2.27362	0.245127	-9.27526	1.77e-20	2.67e-19
ALPK1	20.7996	-2.36721	0.255402	-9.26859	1.89e-20	2.83e-19
DYRK1A	339.572	-1.58567	0.171108	-9.26712	1.91e-20	2.87e-19
LINC00294	50.5673	-2.77824	0.299871	-9.26476	1.96e-20	2.93e-19
ITGA8	111.738	-3.96146	0.427665	-9.26299	1.99e-20	2.98e-19
TMEM147	97.5401	1.95178	0.210777	9.25995	2.05e-20	3.06e-19
NET1	97.8751	-2.33362	0.252058	-9.25829	2.08e-20	3.1e-19
TFB2M	38.0864	1.90914	0.206254	9.25625	2.12e-20	3.16e-19
GADD45A	232.933	1.75901	0.190053	9.25534	2.14e-20	3.18e-19
HSPB7	6897.4	0.81183	0.0877163	9.25517	2.14e-20	3.18e-19
NCOR2	567.595	-1.45446	0.157165	-9.25437	2.15e-20	3.2e-19
MAML1	146.45	-1.84665	0.199553	-9.25394	2.16e-20	3.21e-19
TRPC4AP	77.1546	10.8187	1.16987	9.24772	2.29e-20	3.4e-19
PRDX1	415.331	1.41698	0.15323	9.24739	2.3e-20	3.4e-19
QPRT	79.8545	3.56939	0.38604	9.24616	2.33e-20	3.44e-19
SLC30A7	39.5612	-2.10698	0.228223	-9.23209	2.65e-20	3.91e-19
MTX2	108.448	2.75502	0.298462	9.23074	2.69e-20	3.96e-19
SSC5D	79.7114	-3.89103	0.421652	-9.22806	2.76e-20	4.05e-19
RNF4	114.162	-1.23805	0.134177	-9.227	2.78e-20	4.09e-19
AP2S1	97.5709	1.68389	0.182613	9.22111	2.94e-20	4.31e-19
TIGD1	31.8837	-2.46254	0.26719	-9.21647	3.07e-20	4.5e-19
ZNF519	27.3996	-2.17929	0.236481	-9.21549	3.1e-20	4.53e-19
COMMD8	29.3228	3.56047	0.386469	9.21281	3.18e-20	4.64e-19
CYC1	877.871	1.58536	0.172112	9.21118	3.23e-20	4.71e-19
SSB	209.646	1.14823	0.124689	9.20874	3.3e-20	4.81e-19
RAB30	95.8467	-1.63141	0.177193	-9.20697	3.35e-20	4.88e-19
TTC38	52.8368	1.74583	0.18966	9.20508	3.41e-20	4.96e-19
RMDN1	172.892	1.5934	0.173173	9.20123	3.54e-20	5.13e-19
NACA	562.816	2.71966	0.295689	9.1977	3.66e-20	5.3e-19
ATP6V1E1	359.643	1.14926	0.124961	9.19693	3.68e-20	5.33e-19
CD68	45.9086	-2.92392	0.317971	-9.19556	3.73e-20	5.39e-19
DNAJC19	128.903	2.09093	0.227569	9.1881	4e-20	5.77e-19
MDP1	16.2954	3.17652	0.345775	9.18667	4.05e-20	5.84e-19
PMS2P5	22.3481	-2.18598	0.238071	-9.18204	4.23e-20	6.09e-19
SP2	76.1962	-1.5705	0.17107	-9.18049	4.29e-20	6.17e-19
ROMO1	80.2218	2.46379	0.268446	9.17798	4.39e-20	6.31e-19
PCDH17	40.7971	9.86302	1.07499	9.17501	4.52e-20	6.47e-19
CRNDE	30.7577	3.67747	0.401205	9.16606	4.91e-20	7.03e-19
TMOD3	147.565	-2.41455	0.263433	-9.1657	4.92e-20	7.04e-19
CCNH	47.6966	-1.48911	0.162497	-9.16396	5e-20	7.15e-19
PODXL	605.63	-1.815	0.198114	-9.16139	5.12e-20	7.31e-19
SNRPB2	93.7148	1.60404	0.175126	9.15934	5.22e-20	7.44e-19
FAM195B	172.578	2.43079	0.265562	9.15339	5.52e-20	7.85e-19
FLNA	1709.3	-2.76025	0.301655	-9.15036	5.67e-20	8.06e-19
TLR4	81.2169	-2.25877	0.247234	-9.13616	6.47e-20	9.18e-19
MARVELD1	92.1928	-2.14035	0.234305	-9.13493	6.55e-20	9.28e-19
NDUFA1	799.946	1.75456	0.192112	9.13299	6.66e-20	9.43e-19
ZBTB24	29.3764	-2.43219	0.266322	-9.1325	6.69e-20	9.46e-19
BAI3	15.3991	-2.91879	0.319711	-9.12945	6.89e-20	9.72e-19
NEXN	1159.79	2.55209	0.279565	9.12878	6.93e-20	9.77e-19
FEM1C	245.827	-1.3331	0.14605	-9.12774	6.99e-20	9.85e-19
VPS28	87.6861	2.19005	0.240333	9.11257	8.05e-20	1.13e-18
EIF3D	253.479	-1.09661	0.120446	-9.1046	8.66e-20	1.22e-18
CLMP	45.0671	-2.47628	0.272014	-9.10353	8.74e-20	1.23e-18
SPCS2	187.436	1.15153	0.12655	9.09941	9.08e-20	1.27e-18
ZNF507	95.4625	-1.52155	0.167268	-9.09649	9.33e-20	1.31e-18
TCEB1	135.572	1.74589	0.191936	9.09621	9.35e-20	1.31e-18
ZDHHC7	51.5425	10.2996	1.13518	9.07305	1.16e-19	1.62e-18
FAM134B	615.294	2.17191	0.239447	9.0705	1.18e-19	1.65e-18
MERTK	36.1817	-3.02928	0.334028	-9.06896	1.2e-19	1.67e-18
MAVS	567.777	-1.04053	0.114783	-9.06518	1.24e-19	1.73e-18
PSMA6	246.245	0.965208	0.106475	9.06509	1.25e-19	1.73e-18
VPS13D	594.726	-2.01847	0.222689	-9.06409	1.26e-19	1.74e-18
HNRNPM	332.553	1.54779	0.170821	9.06092	1.29e-19	1.79e-18
CRTAP	85.1763	-1.47054	0.162338	-9.05851	1.32e-19	1.83e-18
GUSBP3	21.3491	-3.34953	0.369827	-9.05703	1.34e-19	1.85e-18
UBAC1	212.818	1.17916	0.130233	9.05421	1.38e-19	1.9e-18
PTGES3	378.42	1.05242	0.116254	9.05281	1.39e-19	1.92e-18
C5AR2	17.5292	-3.98029	0.43986	-9.04898	1.44e-19	1.99e-18
IPO9	245.642	-1.76226	0.194787	-9.04708	1.47e-19	2.02e-18
MRPL24	155.483	1.2279	0.135733	9.04649	1.48e-19	2.03e-18
KCNB1	23.9345	-2.56829	0.28418	-9.03755	1.6e-19	2.2e-18
MUL1	110.886	1.25518	0.138892	9.03708	1.61e-19	2.2e-18
MS4A6A	26.922	-2.68101	0.296682	-9.03665	1.62e-19	2.21e-18
SLC25A51	34.3337	-1.64713	0.182419	-9.02939	1.73e-19	2.36e-18
TCAP	8503	3.28946	0.364583	9.02254	1.84e-19	2.51e-18
COPS8	178.59	0.780522	0.0865467	9.0185	1.91e-19	2.6e-18
TPI1	1534.22	1.40904	0.156626	8.99621	2.34e-19	3.18e-18
SFT2D1	38.7655	2.30756	0.256541	8.99491	2.36e-19	3.21e-18
STON1	50.778	-1.70174	0.189319	-8.98872	2.5e-19	3.4e-18
TMEM205	71.8878	1.87722	0.208893	8.98651	2.55e-19	3.46e-18
ECSIT	279.277	1.49262	0.166149	8.98362	2.62e-19	3.55e-18
MON1B	86.2534	-0.959191	0.106781	-8.98282	2.64e-19	3.57e-18
PSMB7	306.607	1.03483	0.115208	8.9823	2.65e-19	3.58e-18
ARRB1	116.183	-1.51081	0.168247	-8.97973	2.71e-19	3.66e-18
ERBB2IP	190.098	-1.73354	0.193156	-8.97482	2.84e-19	3.82e-18
LINC01003	14.3327	3.08169	0.343455	8.97262	2.9e-19	3.9e-18
SOCS5	85.7526	-1.70535	0.190111	-8.97031	2.96e-19	3.97e-18
LOC100131257	108.834	-3.73175	0.416208	-8.96606	3.07e-19	4.12e-18
NCSTN	206.892	-1.21429	0.135433	-8.96598	3.08e-19	4.12e-18
ZNF852	42.7506	-3.56815	0.398128	-8.96232	3.18e-19	4.26e-18
ZNF444	26.9584	5.72313	0.638982	8.95664	3.35e-19	4.48e-18
CLMN	49.2817	-2.18153	0.243654	-8.95339	3.45e-19	4.61e-18
AIM1	19.2833	-2.85929	0.319545	-8.94803	3.62e-19	4.83e-18
VANGL1	48.8108	-1.41378	0.158001	-8.94788	3.62e-19	4.83e-18
LAMTOR2	70.1712	1.57858	0.17649	8.94433	3.74e-19	4.98e-18
CUEDC2	155.266	1.28652	0.143844	8.94383	3.76e-19	5e-18
SH3BGRL3	98.1598	-2.54151	0.284179	-8.94336	3.78e-19	5.01e-18
FAM174A	44.0279	1.70865	0.191075	8.94227	3.81e-19	5.06e-18
AP1S2	177.811	1.71622	0.192257	8.9267	4.39e-19	5.81e-18
ZNF81	30.3242	-2.96781	0.332575	-8.92373	4.51e-19	5.96e-18
TOPORS	80.224	-1.30284	0.146089	-8.91812	4.74e-19	6.27e-18
FAM188B	24.748	-2.5379	0.284642	-8.91611	4.83e-19	6.37e-18
DRAP1	197.046	1.26936	0.142404	8.91379	4.93e-19	6.5e-18
PCSK7	35.9222	9.83777	1.10392	8.91163	5.03e-19	6.62e-18
ATP5L	992.698	1.43387	0.161008	8.90561	5.31e-19	6.98e-18
TCP1	354.909	0.607866	0.0683002	8.89991	5.59e-19	7.34e-18
LOC101928036	46.4551	2.68977	0.302253	8.89906	5.63e-19	7.39e-18
DOCK5	135.23	-2.70239	0.303744	-8.89692	5.74e-19	7.52e-18
UNC5B	144.613	-1.86394	0.209511	-8.89662	5.76e-19	7.54e-18
RPL24	1176.98	1.10666	0.124427	8.89408	5.89e-19	7.7e-18
COMMD1	57.7436	1.8763	0.211207	8.88373	6.47e-19	8.44e-18
TIMP1	150.554	-2.26162	0.254588	-8.88345	6.48e-19	8.45e-18
HIRIP3	130.338	1.2193	0.137292	8.88106	6.62e-19	8.63e-18
SP3	186.755	-1.39772	0.157454	-8.87698	6.87e-19	8.94e-18
ROGDI	188.551	1.36115	0.153369	8.87498	6.99e-19	9.09e-18
LUC7L2	106.915	-1.95712	0.220569	-8.87306	7.12e-19	9.24e-18
ZNF280D	130.531	-1.95118	0.220104	-8.86481	7.66e-19	9.94e-18
RABEP1	228.169	-1.87169	0.211286	-8.85853	8.11e-19	1.05e-17
EIF4EBP2	575.733	-1.15967	0.130981	-8.85378	8.46e-19	1.09e-17
LRRC37BP1	52.4361	-1.63503	0.184883	-8.84357	9.27e-19	1.2e-17
EDEM1	25.6405	9.23066	1.04431	8.83901	9.66e-19	1.25e-17
UBE2M	216.854	1.22724	0.138885	8.8364	9.89e-19	1.27e-17
MCCC1	62.4346	10.5758	1.19719	8.83386	1.01e-18	1.3e-17
UBE2E1	173.183	1.79826	0.203581	8.83313	1.02e-18	1.31e-17
HAS2	17.5264	-4.18342	0.473852	-8.82853	1.06e-18	1.36e-17
PDCD1LG2	8.35592	-2.99038	0.338741	-8.82791	1.07e-18	1.37e-17
MRPL41	426.463	2.20903	0.250348	8.82383	1.11e-18	1.42e-17
GHITM	1155.46	1.40474	0.159257	8.82055	1.14e-18	1.46e-17
KLHDC8B	234.748	2.46186	0.279184	8.81806	1.16e-18	1.49e-17
PSMA1	216.342	1.39972	0.158739	8.81774	1.17e-18	1.49e-17
SLC25A11	441.89	1.59305	0.18068	8.81697	1.18e-18	1.5e-17
PINK1-AS	46.8448	-1.50641	0.170856	-8.81684	1.18e-18	1.5e-17
PCDHB9	11.6438	-3.14869	0.35718	-8.81542	1.19e-18	1.52e-17
PSMD14	103.632	1.76166	0.199847	8.81502	1.2e-18	1.52e-17
ZNF428	101.706	1.94961	0.221177	8.81473	1.2e-18	1.52e-17
PRELP	469.662	-3.48905	0.39611	-8.80829	1.27e-18	1.61e-17
ORC4	177.194	-2.23729	0.254034	-8.80706	1.28e-18	1.63e-17
SERPING1	503.531	-2.58898	0.293978	-8.80672	1.29e-18	1.63e-17
H1FX	266.182	2.06246	0.234561	8.79285	1.46e-18	1.84e-17
ARHGAP5	475.742	-1.75746	0.199942	-8.78985	1.5e-18	1.89e-17
KIAA1430	59.3028	-1.87633	0.213616	-8.78364	1.58e-18	2e-17
DTWD1	34.7642	-2.65134	0.301915	-8.78177	1.61e-18	2.03e-17
PPP1CC	372.507	0.968898	0.110436	8.77339	1.73e-18	2.18e-17
SDHA	1878.46	1.42899	0.162907	8.77177	1.76e-18	2.21e-17
GORASP2	206.234	-1.10071	0.125514	-8.76961	1.79e-18	2.25e-17
DLST	503.171	1.22988	0.140317	8.76501	1.87e-18	2.34e-17
ECE1	359.226	-1.55462	0.177464	-8.76017	1.95e-18	2.44e-17
KIAA0247	121.24	-1.27223	0.145245	-8.75919	1.97e-18	2.46e-17
DTX2P1-UPK3BP1-PMS2P11	8.40712	-3.29759	0.376782	-8.75197	2.1e-18	2.62e-17
DNAJC8	245.851	-0.803194	0.0917843	-8.75089	2.12e-18	2.64e-17
LDHD	201.953	1.91745	0.219162	8.74903	2.15e-18	2.68e-17
CLSTN2	103.226	-4.22417	0.482861	-8.74823	2.17e-18	2.7e-17
CCDC3	154.139	-3.48634	0.398609	-8.74627	2.21e-18	2.74e-17
ZNF638	358.773	-1.48635	0.170025	-8.74196	2.29e-18	2.85e-17
UBE2B	301.1	1.43836	0.164563	8.74052	2.32e-18	2.88e-17
MYH9	1761.81	-2.19369	0.251029	-8.73879	2.36e-18	2.92e-17
PRKXP1	59.4532	-4.89061	0.55983	-8.73588	2.42e-18	2.99e-17
C16orf72	138.629	-1.41123	0.161571	-8.73446	2.45e-18	3.03e-17
LYPLAL1	60.8772	10.4039	1.19145	8.73217	2.5e-18	3.09e-17
PARGP1	13.5338	-3.83011	0.438669	-8.7312	2.52e-18	3.11e-17
PCDHGA4	46.4709	-4.1992	0.481421	-8.72251	2.72e-18	3.35e-17
LOC100506990	32.7173	-2.03698	0.233572	-8.72099	2.76e-18	3.39e-17
RILP	140.147	1.58382	0.18161	8.72102	2.76e-18	3.39e-17
APIP	58.6532	2.09408	0.240228	8.71708	2.85e-18	3.51e-17
MN1	69.8767	-2.16797	0.248812	-8.71331	2.95e-18	3.62e-17
TIMM44	132.95	1.47146	0.16913	8.70022	3.31e-18	4.06e-17
DPY19L2P2	12.2778	-2.8268	0.324953	-8.69909	3.35e-18	4.1e-17
TSR3	105.941	2.21876	0.255204	8.69405	3.5e-18	4.28e-17
HIBCH	35.0047	2.80192	0.322767	8.68094	3.93e-18	4.79e-17
FILIP1L	156.435	-2.40074	0.276698	-8.67638	4.09e-18	4.98e-17
TIMM17A	142.825	2.02323	0.233294	8.67242	4.23e-18	5.15e-17
AFG3L2	674.907	1.46287	0.168891	8.66164	4.65e-18	5.66e-17
DNAJA2	304.316	0.66389	0.0766656	8.65956	4.74e-18	5.76e-17
CLTB	479.688	2.61178	0.301632	8.65881	4.77e-18	5.79e-17
CLCN5	19.8624	-2.55549	0.295171	-8.65767	4.82e-18	5.84e-17
DCTN6	130.856	0.940612	0.108648	8.65746	4.82e-18	5.85e-17
WWOX	32.8201	-2.92178	0.337566	-8.65544	4.91e-18	5.94e-17
ATP6V0B	92.8621	3.16537	0.365755	8.65433	4.96e-18	6e-17
ZPR1	22.2299	9.20234	1.06355	8.65247	5.04e-18	6.09e-17
SAMHD1	145.315	-2.39561	0.276921	-8.65087	5.11e-18	6.17e-17
GTF3C6	128.233	1.59495	0.184476	8.64584	5.34e-18	6.44e-17
NCKAP1L	32.8431	-3.14978	0.364377	-8.6443	5.41e-18	6.52e-17
ANKLE2	56.3711	10.4276	1.20633	8.64406	5.42e-18	6.52e-17
COL6A3	1262.22	-2.42401	0.28045	-8.64328	5.46e-18	6.56e-17
DIEXF	38.1528	-1.76908	0.204788	-8.63859	5.69e-18	6.83e-17
RAF1	134.29	11.6337	1.34673	8.63847	5.7e-18	6.83e-17
SRRM2	2380.13	-2.51109	0.290902	-8.63207	6.03e-18	7.21e-17
UBTF	250.452	-0.975589	0.113019	-8.63212	6.02e-18	7.21e-17
DPY19L1P1	11.904	-2.45523	0.284446	-8.63161	6.05e-18	7.23e-17
MRPS33	116.701	1.96083	0.227328	8.62557	6.38e-18	7.61e-17
CCDC12	122.459	1.76618	0.2049	8.61969	6.71e-18	8e-17
GOSR1	108.072	-1.31338	0.15257	-8.60836	7.41e-18	8.83e-17
NRDE2	79.0458	-1.46316	0.169982	-8.60774	7.45e-18	8.86e-17
CLU	801.322	-2.70006	0.313878	-8.60226	7.82e-18	9.29e-17
LOC389765	10.9173	-3.19757	0.37201	-8.59541	8.3e-18	9.85e-17
ZNF512	115.292	-1.6335	0.190395	-8.57955	9.52e-18	1.13e-16
AAMP	153.78	1.65919	0.193458	8.57648	9.78e-18	1.16e-16
RWDD3	35.0743	1.885	0.219906	8.57185	1.02e-17	1.2e-16
PDE12	34.8666	-1.6762	0.195699	-8.56519	1.08e-17	1.28e-16
SNF8	92.0894	1.29424	0.151141	8.56313	1.1e-17	1.3e-16
ST3GAL2	89.5455	-1.32012	0.154168	-8.56292	1.1e-17	1.3e-16
ATN1	457.065	-1.43373	0.167441	-8.56259	1.1e-17	1.3e-16
TNNT2	21863.4	1.71032	0.19981	8.55975	1.13e-17	1.33e-16
RAB22A	84.7521	-1.47269	0.172142	-8.55513	1.18e-17	1.38e-16
TBC1D9	108.871	-1.58327	0.185137	-8.55186	1.21e-17	1.42e-16
CBWD5	34.5079	4.38689	0.513442	8.54409	1.3e-17	1.52e-16
TRIM63	1043.52	1.85739	0.217432	8.54241	1.31e-17	1.54e-16
CD151	587.049	1.73496	0.203107	8.54209	1.32e-17	1.54e-16
LOC100190986	195.312	-3.98388	0.46684	-8.53373	1.42e-17	1.66e-16
LAPTM4A	645.396	1.25771	0.147534	8.52484	1.53e-17	1.79e-16
ZBTB8A	58.9859	-1.52389	0.178785	-8.5236	1.55e-17	1.8e-16
NOL7	49.2661	1.71599	0.2014	8.5203	1.59e-17	1.85e-16
MRPL16	203.909	1.29911	0.152554	8.51569	1.66e-17	1.93e-16
MCEE	29.6951	3.39501	0.398809	8.51285	1.7e-17	1.97e-16
EMC8	47.3949	1.89315	0.222448	8.51051	1.73e-17	2.01e-16
ZNF587	126.755	-2.03156	0.238725	-8.51007	1.74e-17	2.02e-16
GLRX2	23.4851	2.34129	0.275359	8.50267	1.85e-17	2.15e-16
RBMXL1	89.4471	-1.60768	0.189081	-8.50258	1.85e-17	2.15e-16
IGFBP5	3467.52	-2.24251	0.263759	-8.50214	1.86e-17	2.15e-16
IER3IP1	112.89	1.35465	0.159335	8.50187	1.87e-17	2.16e-16
NOS3	75.1146	-2.14206	0.252031	-8.49922	1.91e-17	2.2e-16
C21orf62	16.7494	-3.26105	0.383868	-8.49523	1.98e-17	2.28e-16
BCAT2	152.423	1.3867	0.163316	8.49087	2.05e-17	2.36e-16
SLMO2-ATP5E	98.4687	2.79133	0.329106	8.48157	2.22e-17	2.56e-16
ERN1	34.472	-1.79929	0.212213	-8.47872	2.28e-17	2.62e-16
SF3B4	89.257	-1.08248	0.127691	-8.47731	2.3e-17	2.65e-16
LYPLA2	61.8458	1.64705	0.194323	8.47584	2.33e-17	2.68e-16
COMMD4	48.5526	2.55517	0.301503	8.47478	2.36e-17	2.7e-16
TBCA	168.808	1.16105	0.137019	8.47366	2.38e-17	2.72e-16
ZNF484	19.9196	-2.41689	0.285226	-8.47361	2.38e-17	2.72e-16
ZNF579	34.9161	2.72465	0.321543	8.47368	2.38e-17	2.72e-16
RAMP2-AS1	13.2308	-2.07492	0.24489	-8.47287	2.39e-17	2.73e-16
BLVRA	78.8619	1.28555	0.151769	8.47043	2.44e-17	2.79e-16
RAC2	10.3287	-2.47521	0.292267	-8.469	2.48e-17	2.82e-16
LOC145783	13.8986	-1.98304	0.234208	-8.467	2.52e-17	2.86e-16
MRPL46	95.4525	1.75827	0.207695	8.46563	2.55e-17	2.9e-16
RPL27	867.479	1.62537	0.192156	8.4586	2.71e-17	3.07e-16
LMX1B	12.4377	-3.31908	0.392458	-8.45716	2.74e-17	3.11e-16
RNF111	90.1396	-2.47157	0.292397	-8.4528	2.84e-17	3.22e-16
ZNF407	69.6447	-1.72795	0.204526	-8.44856	2.95e-17	3.34e-16
ABCA1	108.142	-2.13983	0.253466	-8.4423	3.11e-17	3.52e-16
MAB21L3	444.212	-3.19419	0.378579	-8.43731	3.25e-17	3.67e-16
ADRB2	32.3273	-2.21036	0.261996	-8.4366	3.27e-17	3.69e-16
SPTLC2	110.999	-1.507	0.178699	-8.43318	3.36e-17	3.79e-16
TCF7L2	93.4655	-3.2245	0.38239	-8.43247	3.38e-17	3.81e-16
CAV2	401.342	1.38158	0.163886	8.4301	3.45e-17	3.88e-16
ATXN10	219.113	1.19016	0.141192	8.42936	3.48e-17	3.91e-16
CASP2	80.6926	-2.33503	0.277188	-8.42399	3.64e-17	4.08e-16
ARHGEF2	164.941	-1.88012	0.223206	-8.42324	3.66e-17	4.11e-16
TACO1	104.835	1.32963	0.157936	8.41878	3.8e-17	4.26e-16
ATXN3	67.1092	-1.65715	0.196869	-8.41753	3.85e-17	4.3e-16
PSMD4	295.626	1.25227	0.148784	8.41669	3.87e-17	4.33e-16
UNG	72.8044	1.37209	0.163028	8.41627	3.89e-17	4.34e-16
SNX9	186.909	-0.926871	0.110277	-8.40492	4.28e-17	4.78e-16
MRPS9	175.205	1.34919	0.160555	8.4033	4.34e-17	4.84e-16
MED9	102.276	1.2858	0.15305	8.40121	4.42e-17	4.92e-16
NKX2-5	355.058	2.42955	0.289237	8.39986	4.47e-17	4.97e-16
EBF2	94.671	-2.10984	0.251215	-8.39855	4.52e-17	5.02e-16
PPP2R4	386.756	1.4137	0.168433	8.39326	4.73e-17	5.25e-16
WWC3	199.764	-1.02214	0.121819	-8.39065	4.83e-17	5.36e-16
IDH3B	450.962	1.31641	0.156955	8.38722	4.98e-17	5.51e-16
PWARSN	53.7678	-2.49136	0.297217	-8.38229	5.19e-17	5.74e-16
COPA	494.125	-0.979937	0.116992	-8.3761	5.47e-17	6.05e-16
MRPS25	107.601	1.78428	0.213194	8.36928	5.8e-17	6.4e-16
NELFB	147.061	1.36341	0.162952	8.36696	5.91e-17	6.52e-16
COA3	94.8563	0.85131	0.101862	8.35751	6.41e-17	7.06e-16
CCDC85B	102.685	2.37671	0.284629	8.35022	6.81e-17	7.5e-16
DCHS1	260.494	-2.26596	0.271477	-8.34678	7.01e-17	7.72e-16
SPON1	152.112	-2.50454	0.300086	-8.34608	7.06e-17	7.75e-16
AUTS2	14.4621	-3.88985	0.466537	-8.3377	7.57e-17	8.31e-16
ZNF622	188.025	1.33436	0.160173	8.33075	8.03e-17	8.81e-16
NME2	239.539	1.25138	0.150378	8.3216	8.68e-17	9.51e-16
PHACTR2	252.271	-1.59898	0.19221	-8.31892	8.88e-17	9.72e-16
SLC7A5P2	35.7645	-3.81738	0.458892	-8.31869	8.89e-17	9.72e-16
PURA	219.9	-1.37201	0.164947	-8.31789	8.95e-17	9.78e-16
PCDHGB1	31.4012	-4.65912	0.560263	-8.31595	9.1e-17	9.93e-16
TRIM54	583.078	1.5318	0.184213	8.31539	9.14e-17	9.97e-16
CPNE2	54.8138	-1.57947	0.189964	-8.31459	9.21e-17	1e-15
NRXN2	11.4476	-3.126	0.376034	-8.31307	9.33e-17	1.01e-15
LRRK1	78.7173	-3.76153	0.452561	-8.31165	9.44e-17	1.03e-15
PDK3	114.578	-2.29717	0.276647	-8.30363	1.01e-16	1.1e-15
C1orf35	28.1753	1.8047	0.217372	8.30234	1.02e-16	1.11e-15
SDHAP2	86.1701	-2.65121	0.319344	-8.30205	1.02e-16	1.11e-15
IL11RA	134.723	1.06628	0.128519	8.29669	1.07e-16	1.16e-15
GATS	33.4288	-1.99971	0.241044	-8.29602	1.08e-16	1.16e-15
CLTC	549.774	-1.18268	0.142617	-8.29272	1.11e-16	1.2e-15
LOC101927374	51.1128	-5.33648	0.643541	-8.29237	1.11e-16	1.2e-15
LINC00641	71.9556	-3.45202	0.41631	-8.29197	1.11e-16	1.2e-15
AMOTL2	180.163	-0.97677	0.117807	-8.29127	1.12e-16	1.21e-15
PRR12	145.254	-1.46229	0.176472	-8.28621	1.17e-16	1.26e-15
MACC1	6.1907	-3.094	0.373437	-8.28522	1.18e-16	1.27e-15
FAM210A	96.5663	1.44943	0.17501	8.28195	1.21e-16	1.3e-15
POLE4	35.1008	1.95222	0.235885	8.27615	1.27e-16	1.37e-15
CD209	13.5351	-3.75969	0.454512	-8.27192	1.32e-16	1.41e-15
MAT2B	192.198	1.36848	0.165451	8.27124	1.33e-16	1.42e-15
RAP1B	184.338	-1.3608	0.164748	-8.25989	1.46e-16	1.56e-15
TPRN	47.3038	1.91616	0.232002	8.25923	1.47e-16	1.57e-15
RPL29	1022.68	1.30992	0.158711	8.25347	1.54e-16	1.64e-15
PABPC1	906.141	-1.33587	0.161867	-8.25292	1.55e-16	1.65e-15
CYP7B1	38.2345	-2.04897	0.248352	-8.25028	1.58e-16	1.68e-15
PRKAR2A-AS1	6.95663	-2.50328	0.30345	-8.24941	1.59e-16	1.69e-15
SCAI	59.9159	-2.37308	0.287847	-8.24423	1.66e-16	1.77e-15
SNX1	331.704	-0.836157	0.101554	-8.23365	1.82e-16	1.93e-15
ARPC5L	42.6624	2.83945	0.344885	8.23303	1.83e-16	1.94e-15
TMEM42	19.7197	1.85511	0.225413	8.22983	1.87e-16	1.99e-15
APP	1796.64	-0.788949	0.0958681	-8.22953	1.88e-16	1.99e-15
EIF3J	211.432	1.18026	0.143514	8.22404	1.97e-16	2.08e-15
BAG1	278.798	1.59499	0.193962	8.22321	1.98e-16	2.1e-15
NTMT1	77.7854	2.83586	0.344897	8.22234	2e-16	2.11e-15
ESYT1	148.851	-1.35043	0.164336	-8.2175	2.08e-16	2.19e-15
C14orf142	27.6789	2.11458	0.257481	8.21255	2.17e-16	2.28e-15
RERE	646.584	-1.68249	0.204962	-8.2088	2.23e-16	2.35e-15
PCDHGA8	39.8071	-4.37581	0.533201	-8.20667	2.27e-16	2.39e-15
WDR83OS	126.201	1.2735	0.155259	8.20246	2.36e-16	2.47e-15
ZFP3	61.3575	-1.43964	0.175515	-8.20242	2.36e-16	2.47e-15
PCDH19	15.9953	-2.19869	0.268122	-8.20034	2.4e-16	2.51e-15
SNX17	163.933	0.962328	0.117351	8.20044	2.4e-16	2.51e-15
ATP5C1	1197.82	1.28744	0.157087	8.19572	2.49e-16	2.61e-15
CYB5A	84.7201	1.79429	0.219166	8.1869	2.68e-16	2.8e-15
C8orf59	68.9575	1.75476	0.214426	8.18351	2.76e-16	2.88e-15
MAPK3	130.135	-1.58026	0.193106	-8.18339	2.76e-16	2.88e-15
SPARC	4261.53	-2.15544	0.263581	-8.17754	2.9e-16	3.02e-15
FOXC1	71.9759	-2.79042	0.341483	-8.17148	3.05e-16	3.18e-15
NDRG4	1719.44	1.65381	0.202482	8.16767	3.14e-16	3.27e-15
MID1	126.61	-2.94927	0.361177	-8.16573	3.19e-16	3.32e-15
CSNK1G2	42.8778	10.0165	1.22917	8.149	3.67e-16	3.81e-15
HNRNPU	970.563	-1.11457	0.136827	-8.14586	3.77e-16	3.91e-15
PTPRK	194.912	-2.17877	0.267503	-8.14487	3.8e-16	3.94e-15
RPA3	27.811	1.84148	0.226103	8.1444	3.81e-16	3.95e-15
ITGA2	35.0692	-3.83096	0.470911	-8.13519	4.11e-16	4.26e-15
HNRNPA1	1178.69	1.21688	0.149643	8.13192	4.23e-16	4.37e-15
ATXN7	99.0417	-2.55221	0.31387	-8.13144	4.24e-16	4.38e-15
GTF2A2	113.786	1.06502	0.130986	8.13081	4.26e-16	4.4e-15
C11orf31	85.0853	2.46609	0.303325	8.13019	4.29e-16	4.42e-15
MEIS1	105	-1.58041	0.194388	-8.13022	4.29e-16	4.42e-15
MAK16	44.3905	-1.19813	0.147423	-8.12719	4.39e-16	4.52e-15
RAB3GAP1	184.226	1.24211	0.152853	8.12617	4.43e-16	4.56e-15
NUDT22	42.6967	2.78454	0.342881	8.12101	4.62e-16	4.75e-15
LRCH1	97.6931	-1.9006	0.23442	-8.10768	5.16e-16	5.3e-15
HNRNPD	466.755	0.527242	0.06504	8.10644	5.21e-16	5.35e-15
USP37	60.8731	-1.66928	0.205965	-8.10465	5.29e-16	5.42e-15
MB	23761.4	2.06605	0.254941	8.10402	5.32e-16	5.44e-15
HSD17B10	111.723	1.48309	0.18302	8.10343	5.34e-16	5.47e-15
DOCK2	17.867	-3.42845	0.423173	-8.10177	5.42e-16	5.54e-15
LOC202181	18.5817	-3.70431	0.457693	-8.09344	5.8e-16	5.92e-15
TCEANC2	44.8171	-1.1823	0.146272	-8.0829	6.32e-16	6.45e-15
TAPT1-AS1	6.70942	-3.42361	0.423727	-8.07976	6.49e-16	6.61e-15
PHLPP2	29.9525	-2.24028	0.277332	-8.07796	6.59e-16	6.71e-15
SORL1	67.0396	-2.74209	0.339479	-8.07735	6.62e-16	6.73e-15
DSEL	48.3727	-2.59626	0.321433	-8.07712	6.63e-16	6.74e-15
MPZL1	130.211	-2.10194	0.26025	-8.07662	6.66e-16	6.76e-15
CHST12	60.359	-2.21167	0.273975	-8.07254	6.89e-16	6.98e-15
SMC1A	287.848	-1.66283	0.206002	-8.0719	6.92e-16	7.01e-15
TOR4A	80.6681	1.53513	0.190232	8.06978	7.04e-16	7.13e-15
LMNA	428.154	2.2993	0.284976	8.0684	7.12e-16	7.2e-15
RANBP6	75.9527	1.23874	0.15361	8.06418	7.37e-16	7.45e-15
NDEL1	97.1989	-2.52371	0.313247	-8.0566	7.84e-16	7.92e-15
NOP14-AS1	17.5959	-1.89504	0.235285	-8.05424	8e-16	8.07e-15
PMF1	129.31	0.864628	0.107478	8.04468	8.65e-16	8.71e-15
ANXA2	474.916	-1.73524	0.215745	-8.04302	8.77e-16	8.83e-15
RREB1	203.438	-2.1273	0.264598	-8.03975	9e-16	9.06e-15
BUD13	37.135	-1.24628	0.155049	-8.03794	9.14e-16	9.18e-15
RCOR1	100.643	-1.68997	0.210369	-8.03336	9.48e-16	9.52e-15
GMPR	176.531	1.60148	0.199386	8.03204	9.59e-16	9.62e-15
H2AFZ	129.402	2.41656	0.300964	8.0294	9.8e-16	9.82e-15
TULP3	71.1817	-2.55508	0.318475	-8.02287	1.03e-15	1.03e-14
FAM160B1	110.962	-1.58524	0.197804	-8.01421	1.11e-15	1.11e-14
PPP1R35	17.2421	8.78142	1.09622	8.0106	1.14e-15	1.14e-14
C11orf58	391.34	0.856541	0.10701	8.00434	1.2e-15	1.2e-14
MORC4	35.381	-2.49642	0.311882	-8.00436	1.2e-15	1.2e-14
UGDH	41.5586	-1.97181	0.246555	-7.99743	1.27e-15	1.27e-14
RPS3A	1566.56	1.48127	0.185251	7.99601	1.29e-15	1.28e-14
SNAI1	18.7513	-3.73027	0.466793	-7.99129	1.34e-15	1.33e-14
MAN2B2	113.575	-1.65786	0.207518	-7.98901	1.36e-15	1.35e-14
ZFP36L1	557.635	-1.77903	0.222709	-7.98813	1.37e-15	1.36e-14
TRAPPC6A	20.0905	2.47565	0.309949	7.98728	1.38e-15	1.37e-14
LCP2	21.7692	-2.96725	0.371538	-7.98639	1.39e-15	1.38e-14
RUSC2	125.92	-2.41406	0.302309	-7.98543	1.4e-15	1.39e-14
APH1A	205.342	1.20812	0.151307	7.98454	1.41e-15	1.4e-14
CD55	98.3623	1.61955	0.202854	7.98379	1.42e-15	1.4e-14
EDF1	518.354	0.976925	0.122536	7.97256	1.55e-15	1.54e-14
PCDHGA5	65.7404	-3.85475	0.483834	-7.9671	1.62e-15	1.6e-14
AHCYL1	223.85	-0.876348	0.110031	-7.96453	1.66e-15	1.64e-14
AVEN	18.9467	8.96424	1.12579	7.96261	1.68e-15	1.66e-14
CYB5R1	322.847	1.43767	0.180557	7.96245	1.69e-15	1.66e-14
MIR4458HG	36.3669	1.9206	0.241219	7.96205	1.69e-15	1.66e-14
AP3B1	96.1939	-1.34995	0.169568	-7.96113	1.7e-15	1.67e-14
ALG12	57.81	-2.11538	0.2658	-7.95853	1.74e-15	1.71e-14
OR6C74	52.7736	-3.56523	0.448052	-7.95719	1.76e-15	1.73e-14
RGS7BP	12.6839	-4.09853	0.515234	-7.95471	1.8e-15	1.76e-14
FABP5	270.717	2.22704	0.280222	7.94741	1.9e-15	1.86e-14
MYOZ2	2381.32	0.992275	0.124962	7.9406	2.01e-15	1.97e-14
ZNHIT1	134.291	1.34308	0.169172	7.93912	2.04e-15	1.99e-14
EID2	44.5554	1.5993	0.201565	7.9344	2.12e-15	2.07e-14
WDR76	16.768	-2.18424	0.275313	-7.93368	2.13e-15	2.08e-14
PRPF38A	115.311	-1.11714	0.140826	-7.93279	2.14e-15	2.09e-14
TCEB3	159.032	-1.06666	0.134472	-7.93222	2.15e-15	2.1e-14
SLC37A2	10.3783	-3.2314	0.407449	-7.9308	2.18e-15	2.12e-14
HNRNPA0	283.971	1.02454	0.129191	7.93045	2.18e-15	2.12e-14
HIGD2A	291.408	1.42546	0.179798	7.92815	2.22e-15	2.16e-14
TMEM70	57.4107	1.78319	0.224967	7.92646	2.25e-15	2.19e-14
ENY2	135.091	1.23257	0.155514	7.92574	2.27e-15	2.2e-14
LOC101926889	47.0913	-3.83039	0.483346	-7.92473	2.29e-15	2.21e-14
VPS13A	256.175	-1.90374	0.240285	-7.92285	2.32e-15	2.25e-14
ZNF891	47.436	-2.44614	0.308819	-7.92094	2.36e-15	2.28e-14
ITPKB	129.606	-1.66369	0.210087	-7.91908	2.39e-15	2.31e-14
DLD	810.883	1.23106	0.155586	7.91243	2.52e-15	2.44e-14
PTGS1	40.0883	-3.28408	0.415058	-7.91233	2.53e-15	2.44e-14
HEYL	147.844	-2.76714	0.349757	-7.91161	2.54e-15	2.45e-14
KEAP1	177.062	1.2709	0.160682	7.90939	2.59e-15	2.49e-14
DAG1	524.248	-1.14593	0.145029	-7.90139	2.76e-15	2.65e-14
PPP1R15B	121.039	-1.90038	0.240524	-7.90103	2.77e-15	2.66e-14
NDE1	35.3314	-1.79266	0.226905	-7.90051	2.78e-15	2.67e-14
RNF7	107.398	1.29315	0.163719	7.89857	2.82e-15	2.71e-14
ADI1	436.271	2.15295	0.272594	7.89801	2.83e-15	2.72e-14
ZNF551	30.2916	-2.35915	0.298712	-7.89773	2.84e-15	2.72e-14
ZNF573	14.1368	-2.19982	0.278601	-7.89595	2.88e-15	2.76e-14
DPM1	67.1046	1.43225	0.181485	7.89185	2.98e-15	2.85e-14
SLC25A29	30.106	4.47886	0.567553	7.89152	2.99e-15	2.85e-14
HSD17B4	326.751	0.608153	0.0770816	7.88973	3.03e-15	2.89e-14
DARS	212.533	1.09326	0.138602	7.88778	3.08e-15	2.93e-14
GRSF1	249.118	1.44869	0.183685	7.88685	3.1e-15	2.95e-14
PCBD2	48.6489	1.56658	0.198668	7.88545	3.13e-15	2.98e-14
TUFM	641.693	1.35453	0.171808	7.884	3.17e-15	3.02e-14
GNL3L	205.809	-1.37381	0.174323	-7.88082	3.25e-15	3.09e-14
OCRL	58.0862	-1.42686	0.181091	-7.87921	3.29e-15	3.13e-14
ACAA1	204.401	1.53297	0.194621	7.87667	3.36e-15	3.19e-14
SKA1	17.4515	-4.8611	0.61715	-7.87669	3.36e-15	3.19e-14
PGRMC2	230.492	1.50425	0.190998	7.87574	3.39e-15	3.21e-14
HHATL	939.555	7.06097	0.896649	7.87484	3.41e-15	3.23e-14
RAB5B	449.42	-0.665028	0.0844608	-7.87381	3.44e-15	3.25e-14
BMP6	36.2982	-2.97034	0.377378	-7.87099	3.52e-15	3.32e-14
ZNF589	42.522	-2.50425	0.31824	-7.86906	3.57e-15	3.37e-14
USP7	71.1125	-3.14759	0.400069	-7.86761	3.61e-15	3.41e-14
SLC35C1	15.7522	3.5254	0.44827	7.86447	3.71e-15	3.49e-14
PIP4K2B	208.759	-0.868699	0.110476	-7.86323	3.74e-15	3.52e-14
SH3BP5-AS1	59.2689	-3.00172	0.381824	-7.86153	3.79e-15	3.57e-14
PLA2G4B	19.511	8.95345	1.13984	7.85501	4e-15	3.76e-14
UBE2L6	60.3115	-1.33554	0.170082	-7.85229	4.09e-15	3.83e-14
PRDM4	68.5559	-1.39832	0.178106	-7.85104	4.13e-15	3.87e-14
SEPT5-GP1BB	196.563	3.07923	0.392222	7.85073	4.14e-15	3.88e-14
TWF2	222.255	2.00788	0.255814	7.84896	4.19e-15	3.93e-14
PCOLCE	196.387	-1.83523	0.233836	-7.84835	4.22e-15	3.94e-14
MFSD3	21.1529	9.04657	1.15314	7.84513	4.32e-15	4.04e-14
TMEM106A	21.7844	-2.92051	0.372367	-7.84311	4.4e-15	4.1e-14
CMAS	81.5713	1.27161	0.162167	7.84135	4.46e-15	4.16e-14
ILF3-AS1	99.3792	1.54419	0.19699	7.83894	4.54e-15	4.23e-14
KIAA1656	5.23283	-2.46266	0.314157	-7.83894	4.54e-15	4.23e-14
PI4K2A	71.9008	-1.05416	0.134487	-7.83844	4.56e-15	4.24e-14
TECPR2	97.1996	-1.25503	0.160112	-7.83847	4.56e-15	4.24e-14
ASB2	311.327	2.00048	0.25523	7.83795	4.58e-15	4.25e-14
CMC4	59.0966	1.87794	0.239597	7.83791	4.58e-15	4.25e-14
RFFL	40.3638	-2.93444	0.374828	-7.82877	4.93e-15	4.57e-14
MPRIP	859.893	-1.04439	0.133444	-7.82645	5.02e-15	4.65e-14
EIF4A2	1253.41	1.04372	0.133432	7.82212	5.19e-15	4.81e-14
MESDC1	60.8572	-1.13503	0.145157	-7.81931	5.31e-15	4.91e-14
RARA	73.2918	-1.65845	0.212321	-7.81107	5.67e-15	5.24e-14
PPM1B	121.833	1.0945	0.140224	7.80537	5.93e-15	5.48e-14
HNRNPA1L2	21.0314	-2.02709	0.259713	-7.80513	5.94e-15	5.49e-14
MRPL52	58.3987	2.12414	0.272173	7.80437	5.98e-15	5.51e-14
SCD5	36.2019	-2.4017	0.307781	-7.80328	6.03e-15	5.56e-14
CPD	206.143	-1.53307	0.196622	-7.79706	6.34e-15	5.83e-14
BGN	839.869	-2.47324	0.317291	-7.79488	6.45e-15	5.93e-14
ZNF625	7.56201	-2.54979	0.32713	-7.79443	6.47e-15	5.95e-14
FIS1	342.529	1.5055	0.193227	7.79133	6.63e-15	6.09e-14
FBLN1	869.31	-2.76387	0.354754	-7.79095	6.65e-15	6.1e-14
VCP	784.348	0.767498	0.0985112	7.79097	6.65e-15	6.1e-14
JOSD2	35.2653	2.95213	0.379133	7.78652	6.89e-15	6.31e-14
CSRP3	3760.04	1.82062	0.233858	7.78516	6.96e-15	6.37e-14
IPO5P1	37.3657	-2.20451	0.283197	-7.78435	7.01e-15	6.41e-14
COX14	140.916	2.02402	0.260082	7.78224	7.12e-15	6.51e-14
UPF3B	32.4603	2.05507	0.264148	7.78001	7.25e-15	6.62e-14
IFRD2	98.128	1.72817	0.222252	7.77572	7.5e-15	6.84e-14
ILF2	256.042	-1.1271	0.144979	-7.77426	7.59e-15	6.92e-14
CCDC28B	61.356	3.28941	0.423193	7.77283	7.68e-15	6.99e-14
MFSD11	29.4896	9.50753	1.22335	7.77173	7.74e-15	7.04e-14
STARD13	108.519	-1.54698	0.199093	-7.77012	7.84e-15	7.13e-14
IARS2	317.766	0.950385	0.122322	7.76953	7.88e-15	7.16e-14
DCTN5	123.107	-1.31885	0.169781	-7.76798	7.97e-15	7.24e-14
ZFP36L2	392.69	-1.23239	0.158668	-7.76709	8.03e-15	7.28e-14
LAMC1	1512.68	-1.65482	0.213108	-7.76518	8.15e-15	7.39e-14
OSTC	68.4574	2.13476	0.274955	7.76404	8.23e-15	7.45e-14
MRPS34	111.726	1.09597	0.141192	7.76224	8.34e-15	7.55e-14
MED28	136.995	-1.66248	0.214179	-7.7621	8.35e-15	7.55e-14
GVINP1	27.5144	-2.91861	0.376192	-7.75832	8.61e-15	7.77e-14
BHLHE40	288.381	-2.75968	0.355737	-7.75762	8.65e-15	7.81e-14
ZBTB5	51.751	-1.59969	0.206211	-7.75752	8.66e-15	7.81e-14
MAF	79.2373	-1.78095	0.229633	-7.75562	8.79e-15	7.92e-14
CD44	122.081	-2.65611	0.342691	-7.75076	9.13e-15	8.22e-14
SEC23A	142.062	1.45704	0.188057	7.74788	9.34e-15	8.4e-14
RPL17-C18orf32	97.6911	1.59481	0.206062	7.73947	9.98e-15	8.97e-14
RBM4	188.522	-1.32307	0.171232	-7.72674	1.1e-14	9.91e-14
TSHZ3	37.6837	-2.70645	0.350297	-7.72616	1.11e-14	9.94e-14
RGS2	58.6763	-2.34416	0.303411	-7.72601	1.11e-14	9.95e-14
TLK1	91.4133	-1.3136	0.170121	-7.72157	1.15e-14	1.03e-13
TUSC3	68.0751	4.97127	0.643864	7.721	1.15e-14	1.03e-13
REPIN1	104.519	6.0976	0.789767	7.72076	1.16e-14	1.03e-13
CBY1	95.5475	0.851581	0.110303	7.72036	1.16e-14	1.04e-13
HIF1A	298.768	-1.86996	0.242288	-7.71791	1.18e-14	1.06e-13
NUMB	135.498	-1.53405	0.198895	-7.71289	1.23e-14	1.1e-13
RAD51-AS1	12.0039	-1.88581	0.244556	-7.71116	1.25e-14	1.11e-13
CDC42EP1	114.954	-1.7988	0.233337	-7.70903	1.27e-14	1.13e-13
KLF6	344.903	-1.46286	0.189826	-7.7063	1.3e-14	1.15e-13
TMEM57	91.2734	-1.01655	0.132001	-7.70107	1.35e-14	1.2e-13
TAF11	60.3041	1.55149	0.201737	7.69066	1.46e-14	1.3e-13
MRPS16	161.169	1.22129	0.158848	7.68838	1.49e-14	1.32e-13
FBXL17	157.56	1.35873	0.176783	7.68588	1.52e-14	1.35e-13
EMC4	145.035	0.867901	0.112996	7.68082	1.58e-14	1.4e-13
ZNF548	58.0383	-1.81752	0.236671	-7.67953	1.6e-14	1.41e-13
ARHGEF17	348.916	-1.22952	0.160122	-7.67868	1.61e-14	1.42e-13
SSBP4	40.8934	2.55065	0.332211	7.67781	1.62e-14	1.43e-13
GNPTAB	43.3794	9.97767	1.29959	7.67755	1.62e-14	1.43e-13
PIWIL4	7.75493	-2.94596	0.383795	-7.67587	1.64e-14	1.45e-13
UQCC2	170.077	1.60546	0.209169	7.67543	1.65e-14	1.45e-13
TRPS1	81.0322	-4.30661	0.561422	-7.6709	1.71e-14	1.51e-13
IFIH1	38.7072	-1.76872	0.230672	-7.66769	1.75e-14	1.54e-13
SLC39A6	63.7918	-1.33066	0.173583	-7.66583	1.78e-14	1.56e-13
DYNLT1	232.527	1.89284	0.246944	7.66507	1.79e-14	1.57e-13
VIPR2	38.0968	9.8468	1.28488	7.6636	1.81e-14	1.59e-13
RASSF2	32.6891	-3.33076	0.434638	-7.6633	1.81e-14	1.59e-13
XPO5	67.1494	-1.10533	0.144279	-7.66104	1.84e-14	1.62e-13
INO80E	23.8044	8.96489	1.17035	7.66004	1.86e-14	1.63e-13
BUB3	98.2824	-0.746301	0.0974348	-7.65949	1.87e-14	1.63e-13
PQLC1	34.023	9.73224	1.27183	7.65216	1.98e-14	1.73e-13
TPM4	632.586	-2.04728	0.267785	-7.64525	2.09e-14	1.82e-13
MLXIP	223.967	-1.43004	0.187082	-7.64391	2.11e-14	1.84e-13
SLC9A1	79.5467	-2.61175	0.341714	-7.64308	2.12e-14	1.85e-13
IGHMBP2	16.7458	8.81642	1.154	7.63986	2.17e-14	1.9e-13
FAM98C	33.7278	1.63767	0.21437	7.63944	2.18e-14	1.9e-13
TMOD2	59.73	-2.24808	0.29433	-7.63797	2.21e-14	1.92e-13
LYVE1	41.3224	-3.01224	0.394387	-7.63777	2.21e-14	1.92e-13
LSM1	85.1842	1.12117	0.146809	7.63694	2.22e-14	1.93e-13
FAM122B	25.8295	7.17186	0.939287	7.63543	2.25e-14	1.96e-13
ANKRD40	218.854	-0.976562	0.127932	-7.63346	2.29e-14	1.98e-13
CHD6	167.074	-1.87084	0.245197	-7.62996	2.35e-14	2.04e-13
GALNT10	68.0082	-1.73507	0.227467	-7.62778	2.39e-14	2.07e-13
AGPAT4	27.6465	-2.03244	0.266479	-7.62701	2.4e-14	2.08e-13
NSF	54.8564	-1.38518	0.181683	-7.62418	2.46e-14	2.13e-13
DUSP6	184.191	-2.46956	0.324	-7.62211	2.5e-14	2.16e-13
CBWD2	38.9715	9.90403	1.29944	7.62178	2.5e-14	2.16e-13
SEPHS2	94.1063	1.09275	0.143379	7.62143	2.51e-14	2.17e-13
RAP2B	42.7174	-1.729	0.226869	-7.62116	2.51e-14	2.17e-13
2011-09-01	130.347	-2.34612	0.307882	-7.6202	2.53e-14	2.18e-13
PNISR	84.1551	10.9528	1.43806	7.61636	2.61e-14	2.25e-13
MZT2A	140.219	3.22185	0.42321	7.6129	2.68e-14	2.31e-13
GPR135	9.76132	-3.15826	0.414905	-7.61201	2.7e-14	2.32e-13
BET1	24.7188	1.90109	0.249999	7.60437	2.86e-14	2.46e-13
SOX6	75.2097	-1.72506	0.227006	-7.59918	2.98e-14	2.56e-13
S1PR2	18.6783	-2.70026	0.355368	-7.59847	3e-14	2.57e-13
NGFR	27.8368	-2.59524	0.341862	-7.59149	3.16e-14	2.71e-13
GAMT	138.397	1.54456	0.203561	7.58769	3.26e-14	2.79e-13
DNPH1	38.5216	2.40403	0.316885	7.58645	3.29e-14	2.81e-13
BTN2A1	83.4212	-1.30794	0.17246	-7.58401	3.35e-14	2.87e-13
NDUFS5	709.435	1.84345	0.243102	7.58302	3.38e-14	2.88e-13
GOT1	1170.88	1.12626	0.148533	7.58256	3.39e-14	2.89e-13
GOLGA5	91.6962	-1.28545	0.169529	-7.58245	3.39e-14	2.89e-13
TOB1	284.606	-1.20445	0.158885	-7.58064	3.44e-14	2.93e-13
GOLPH3L	44.8225	-1.26847	0.167345	-7.58	3.46e-14	2.94e-13
MRPS7	223.816	1.16877	0.154273	7.57595	3.57e-14	3.03e-13
PCDHB1	7.07814	-3.38925	0.447383	-7.57572	3.57e-14	3.04e-13
RGL3	18.1187	-3.1419	0.414765	-7.57514	3.59e-14	3.05e-13
MIAT	10.2219	-3.2281	0.426204	-7.57407	3.62e-14	3.07e-13
STOML2	212.853	1.41765	0.187181	7.57368	3.63e-14	3.08e-13
CA5B	36.1083	-3.42104	0.451723	-7.57331	3.64e-14	3.08e-13
CCDC167	25.6359	1.8488	0.244146	7.57251	3.66e-14	3.1e-13
RPL21	1086.88	1.19377	0.157778	7.56614	3.84e-14	3.25e-13
ANKS1A	35.7967	-5.03234	0.665448	-7.56233	3.96e-14	3.35e-13
2005-03-01	78.7605	1.42818	0.189079	7.55338	4.24e-14	3.58e-13
ZSCAN16-AS1	48.7236	1.70812	0.226159	7.55275	4.26e-14	3.6e-13
ISY1	71.8458	1.09951	0.14565	7.54899	4.39e-14	3.7e-13
SUCLG2	239.41	1.67582	0.222012	7.54832	4.41e-14	3.72e-13
ENDOG	80.5697	2.35648	0.31222	7.5475	4.44e-14	3.74e-13
APOBEC2	356.111	1.2372	0.164011	7.54342	4.58e-14	3.85e-13
SAMD9	42.7817	-2.58204	0.34242	-7.54057	4.68e-14	3.94e-13
ABI1	95.3426	-1.63309	0.216631	-7.53859	4.75e-14	3.99e-13
ERCC6-PGBD3	18.7938	-2.94069	0.390098	-7.53836	4.76e-14	4e-13
DIP2B	149.47	-1.65282	0.219398	-7.53343	4.94e-14	4.15e-13
STAB1	37.4185	9.81739	1.30351	7.5315	5.02e-14	4.21e-13
FBXO7	118.505	-0.9692	0.128696	-7.53095	5.04e-14	4.22e-13
ZNF699	25.9784	-1.9389	0.25762	-7.52621	5.22e-14	4.37e-13
TM2D3	65.4745	2.02332	0.268865	7.52541	5.26e-14	4.4e-13
AASDHPPT	91.6286	1.35212	0.179773	7.52126	5.42e-14	4.54e-13
C22orf39	159.89	1.45884	0.193977	7.52068	5.45e-14	4.55e-13
PACSIN2	195.855	-1.08836	0.144782	-7.51723	5.59e-14	4.67e-13
SON	795.658	-1.01987	0.135792	-7.51055	5.89e-14	4.91e-13
DPM3	35.7548	1.53545	0.204451	7.51008	5.91e-14	4.93e-13
CCT4	245.999	0.77459	0.103164	7.5083	5.99e-14	4.99e-13
FOXO1	118.302	-1.90892	0.254255	-7.50791	6.01e-14	5e-13
DIRC2	64.6628	-1.23812	0.164955	-7.50578	6.11e-14	5.08e-13
C6orf203	50.3948	2.28243	0.304109	7.50531	6.13e-14	5.09e-13
CSRP1	238.173	-1.88333	0.250976	-7.50402	6.19e-14	5.14e-13
KIAA0319L	153.738	11.8239	1.57605	7.50222	6.27e-14	5.21e-13
CDK6	134.901	-2.05282	0.273759	-7.49862	6.45e-14	5.35e-13
ELP3	93.6323	-1.09073	0.145561	-7.49327	6.72e-14	5.57e-13
MTPAP	70.7696	-1.00673	0.134355	-7.49307	6.73e-14	5.57e-13
AIFM1	322.27	1.37462	0.183474	7.49218	6.77e-14	5.6e-13
ARRDC1	11.3391	8.20945	1.09575	7.4921	6.78e-14	5.6e-13
UQCRC2	1543.79	1.09834	0.146627	7.4907	6.85e-14	5.66e-13
ZNF883	57.9073	-3.17025	0.423493	-7.48595	7.1e-14	5.86e-13
PLIN5	95.301	2.08462	0.278571	7.48328	7.25e-14	5.98e-13
MAML2	101.634	-4.32126	0.577656	-7.48068	7.39e-14	6.09e-13
PPP4C	73.2049	1.35191	0.180775	7.47841	7.52e-14	6.2e-13
CMC2	43.6643	2.85415	0.381864	7.47426	7.76e-14	6.39e-13
TRAPPC3	86.9111	0.952812	0.127477	7.47436	7.76e-14	6.39e-13
TPPP3	54.5934	-2.09935	0.280896	-7.47376	7.79e-14	6.4e-13
CKAP5	267.203	-1.42838	0.191151	-7.47254	7.87e-14	6.46e-13
KCNJ4	116.304	3.09666	0.414769	7.46598	8.27e-14	6.78e-13
ZNF605	78.1706	-1.65181	0.221249	-7.46586	8.28e-14	6.79e-13
UBA3	163.743	2.06072	0.276023	7.46573	8.28e-14	6.79e-13
SREK1	59.109	10.4681	1.40222	7.46541	8.3e-14	6.8e-13
POLR3B	46.0314	-1.34715	0.180469	-7.46471	8.35e-14	6.83e-13
LOC100132891	25.1265	-2.24827	0.301294	-7.46203	8.52e-14	6.97e-13
COPS4	106.968	1.05846	0.141974	7.45528	8.97e-14	7.33e-13
MIPEP	54.6945	1.61376	0.216537	7.45259	9.15e-14	7.47e-13
SRPX2	32.6348	-3.04822	0.409089	-7.45125	9.25e-14	7.54e-13
PRAF2	38.0985	-1.48136	0.198839	-7.45002	9.33e-14	7.61e-13
DHX57	19.2857	8.9477	1.20132	7.44824	9.46e-14	7.7e-13
GABARAPL2	334.205	1.12063	0.150571	7.44254	9.88e-14	8.04e-13
LIMK2	37.4818	-1.6733	0.225019	-7.43625	1.04e-13	8.42e-13
VTI1A	30.5539	-1.79239	0.241189	-7.43146	1.07e-13	8.73e-13
TNFRSF10D	29.2477	-3.53542	0.475826	-7.43007	1.09e-13	8.81e-13
SYF2	165.859	0.904876	0.121799	7.42928	1.09e-13	8.86e-13
FOXK1	232.968	-1.66079	0.223618	-7.42693	1.11e-13	9.01e-13
SUGT1	224.34	-1.11315	0.149898	-7.42606	1.12e-13	9.07e-13
PIGT	309.685	-1.12363	0.151372	-7.42299	1.15e-13	9.27e-13
NUDT3	724.516	-0.893843	0.120509	-7.41724	1.2e-13	9.68e-13
CCT8	292.499	0.780122	0.105194	7.41606	1.21e-13	9.75e-13
ATP5J	820.154	1.66448	0.224502	7.41409	1.22e-13	9.89e-13
FBXO3	182.983	1.24934	0.16851	7.41407	1.22e-13	9.89e-13
SLC25A4	5587.12	1.24652	0.168142	7.41354	1.23e-13	9.92e-13
PCDHB16	24.1499	-3.03051	0.4088	-7.4132	1.23e-13	9.94e-13
WNT2B	27.0038	-3.11096	0.419908	-7.40867	1.28e-13	1.03e-12
RDH13	22.5231	2.83633	0.382852	7.40844	1.28e-13	1.03e-12
RPS11	1788.63	-0.890036	0.120196	-7.40489	1.31e-13	1.06e-12
TRMT61B	18.2892	8.90508	1.20274	7.404	1.32e-13	1.06e-12
NR2F6	101.962	1.68118	0.227217	7.39902	1.37e-13	1.1e-12
ZRANB3	9.69396	-2.15153	0.290845	-7.39751	1.39e-13	1.11e-12
PDGFRA	239.27	-2.6009	0.351932	-7.39035	1.46e-13	1.17e-12
MYO1D	77.4853	-3.12123	0.422508	-7.38738	1.5e-13	1.2e-12
WRB	39.2026	2.21844	0.300332	7.38661	1.51e-13	1.21e-12
ELAVL1	169.808	-0.933443	0.126394	-7.38521	1.52e-13	1.22e-12
TMEM204	88.8168	1.60769	0.21778	7.38217	1.56e-13	1.25e-12
POLR2I	102.716	1.37019	0.185648	7.38061	1.58e-13	1.26e-12
NFATC1	72.2179	-1.72055	0.233193	-7.37821	1.6e-13	1.28e-12
TMEM126B	95.3961	1.52527	0.206809	7.37527	1.64e-13	1.31e-12
GADD45B	219.441	-3.26148	0.442561	-7.36956	1.71e-13	1.36e-12
METTL7A	162.654	-1.26472	0.17186	-7.35898	1.85e-13	1.48e-12
HTRA1	279.824	-1.25478	0.170904	-7.34199	2.1e-13	1.68e-12
RPL8	2051.03	1.24509	0.169606	7.34108	2.12e-13	1.69e-12
NXF1	192.339	-1.53014	0.208466	-7.33999	2.14e-13	1.7e-12
BAG4	47.6686	-2.00182	0.272813	-7.33769	2.17e-13	1.73e-12
SLC25A43	11.6279	-2.09667	0.285793	-7.33632	2.2e-13	1.74e-12
RRAGB	22.5456	5.70285	0.777842	7.33164	2.27e-13	1.8e-12
SDCBP	274.065	1.54039	0.210213	7.32775	2.34e-13	1.86e-12
LPPR4	18.084	-3.84222	0.524424	-7.32655	2.36e-13	1.87e-12
JAM3	129.894	-1.33466	0.182207	-7.32497	2.39e-13	1.89e-12
ZXDA	23.2415	-1.51675	0.207195	-7.32042	2.47e-13	1.96e-12
TMED9	171.387	1.10864	0.151452	7.32005	2.48e-13	1.96e-12
PNMA6A	15.2115	3.04247	0.415668	7.31947	2.49e-13	1.97e-12
AARSD1	75.805	1.20773	0.165028	7.3183	2.51e-13	1.98e-12
FUNDC1	55.1834	1.65978	0.226848	7.31668	2.54e-13	2e-12
PHLPP1	46.8651	-1.29865	0.177504	-7.31617	2.55e-13	2.01e-12
PLXNA3	82.2365	-2.14734	0.293579	-7.31435	2.59e-13	2.04e-12
TCF7L1	84.7883	-2.06691	0.282966	-7.30444	2.78e-13	2.19e-12
ZNF611	24.8677	-1.63954	0.224483	-7.30364	2.8e-13	2.2e-12
MRPS31	63.038	1.35928	0.186114	7.30346	2.8e-13	2.2e-12
CDKN2AIPNL	71.9925	1.74953	0.239553	7.30331	2.81e-13	2.2e-12
IGF1	174.997	-3.38997	0.464373	-7.30011	2.88e-13	2.26e-12
UBXN1	137.204	2.68544	0.367946	7.29847	2.91e-13	2.28e-12
ZXDB	43.6789	-1.65141	0.226323	-7.29671	2.95e-13	2.31e-12
RNF115	134.424	11.628	1.59445	7.29282	3.04e-13	2.38e-12
HCLS1	35.8713	-1.32576	0.1818	-7.29241	3.04e-13	2.38e-12
ISCU	679.971	2.00211	0.274556	7.29216	3.05e-13	2.39e-12
ATRAID	198.971	1.05549	0.144759	7.29138	3.07e-13	2.4e-12
PIEZO1	118.656	-1.85963	0.255047	-7.29133	3.07e-13	2.4e-12
RAB2A	367.936	0.994617	0.136412	7.29126	3.07e-13	2.4e-12
F13A1	95.2259	-3.43545	0.471249	-7.2901	3.1e-13	2.42e-12
MRPS21	174.474	1.07858	0.148061	7.28467	3.22e-13	2.51e-12
ATP2B4	1132.8	-1.75083	0.240354	-7.28438	3.23e-13	2.52e-12
ANKS6	33.1501	-1.79956	0.247216	-7.27928	3.36e-13	2.61e-12
AOC3	89.5391	-2.01477	0.276797	-7.27887	3.37e-13	2.62e-12
FAM171B	21.2492	-2.23207	0.306653	-7.27882	3.37e-13	2.62e-12
SMN1	23.2373	9.09885	1.25062	7.27548	3.45e-13	2.68e-12
COL5A1	760.177	-2.73101	0.375788	-7.26741	3.66e-13	2.84e-12
SCCPDH	117.161	1.01114	0.139184	7.26475	3.74e-13	2.9e-12
IGF2R	545.742	-0.968105	0.133354	-7.25968	3.88e-13	3.01e-12
C6orf226	10.748	2.9454	0.405951	7.25554	4e-13	3.1e-12
LINC00346	10.0176	-2.40783	0.331972	-7.25311	4.07e-13	3.15e-12
CORO2B	48.093	-1.82569	0.251744	-7.25216	4.1e-13	3.17e-12
ANKRD27	53.6831	-1.14396	0.157819	-7.24856	4.21e-13	3.25e-12
GPX4	74.9949	4.02647	0.555903	7.24311	4.39e-13	3.39e-12
TLR3	20.4417	-2.74037	0.378351	-7.24292	4.39e-13	3.39e-12
SURF1	76.2504	1.74677	0.24124	7.24083	4.46e-13	3.44e-12
CFL2	824.273	0.850694	0.117524	7.23849	4.54e-13	3.49e-12
WDFY1	114.683	-1.7207	0.237716	-7.23847	4.54e-13	3.49e-12
CACUL1	132.25	-1.28032	0.176892	-7.23784	4.56e-13	3.51e-12
NYNRIN	101.632	-2.62664	0.36292	-7.23752	4.57e-13	3.51e-12
SRSF9	78.8337	1.06272	0.146893	7.23466	4.67e-13	3.59e-12
MED12	110.21	-1.55537	0.215062	-7.23219	4.75e-13	3.65e-12
ZNF286A	34.7738	-1.4027	0.194193	-7.22323	5.08e-13	3.89e-12
GNAI3	98.2289	-1.75636	0.243187	-7.22226	5.11e-13	3.92e-12
DEPTOR	34.3464	-2.15208	0.298033	-7.22096	5.16e-13	3.95e-12
SRPK1	54.3701	-0.996492	0.138018	-7.22003	5.2e-13	3.98e-12
CENPJ	10.495	7.9893	1.10706	7.21666	5.33e-13	4.08e-12
MYADML2	23.2799	2.88838	0.40025	7.21645	5.34e-13	4.08e-12
MAP7D3	88.9673	-1.13454	0.157224	-7.21605	5.35e-13	4.09e-12
EMC1	142.631	-0.976191	0.135335	-7.21317	5.47e-13	4.17e-12
PWWP2B	25.9899	1.98098	0.274642	7.21295	5.48e-13	4.18e-12
C19orf52	27.2112	2.10757	0.292244	7.21166	5.53e-13	4.21e-12
PSMB10	59.309	2.41676	0.335128	7.21146	5.54e-13	4.22e-12
RAB31	93.9331	-2.12715	0.295085	-7.20859	5.65e-13	4.3e-12
JADE3	28.2522	-1.44969	0.201217	-7.20462	5.82e-13	4.43e-12
KIAA1549	26.6223	-2.2807	0.316614	-7.2034	5.87e-13	4.46e-12
ZFP36	616.211	-4.52648	0.629061	-7.19561	6.22e-13	4.72e-12
RBM22	116.848	-1.0407	0.14465	-7.19464	6.26e-13	4.75e-12
KAZN	12.7493	-3.90736	0.543259	-7.19244	6.36e-13	4.83e-12
ABR	580.429	-1.0174	0.141495	-7.19036	6.46e-13	4.9e-12
LAMTOR4	68.9572	1.8693	0.25997	7.19043	6.46e-13	4.9e-12
CCDC23	33.6956	1.81886	0.252991	7.18942	6.51e-13	4.93e-12
CASQ2	3107.02	0.998119	0.13884	7.18897	6.53e-13	4.94e-12
CETN3	36.2933	1.63428	0.227367	7.18784	6.58e-13	4.98e-12
AQP7	47.7043	10.1694	1.4156	7.18381	6.78e-13	5.12e-12
SMG1P3	94.7697	-3.40239	0.474293	-7.1736	7.31e-13	5.52e-12
POLR2F	80.0567	1.2312	0.171693	7.17095	7.45e-13	5.62e-12
STAU2	234.83	-0.969251	0.135166	-7.1708	7.46e-13	5.62e-12
LINC00115	5.17104	-2.96763	0.413855	-7.17071	7.46e-13	5.62e-12
UROS	54.4345	10.3414	1.44224	7.1704	7.48e-13	5.63e-12
MSR1	18.6481	-3.20917	0.447579	-7.17007	7.5e-13	5.64e-12
CRABP2	21.0055	-3.98031	0.555276	-7.16816	7.6e-13	5.72e-12
KDM2A	228.035	-2.38005	0.332037	-7.16803	7.61e-13	5.72e-12
UVRAG	24.6741	9.25525	1.29128	7.1675	7.64e-13	5.74e-12
RPS17	933.379	1.02005	0.142324	7.16708	7.66e-13	5.75e-12
SNRPD3	346.379	-0.799191	0.111533	-7.16552	7.75e-13	5.81e-12
DHX9	256.258	-0.955289	0.133374	-7.16247	7.92e-13	5.94e-12
NDUFAF4	115.868	1.14992	0.160552	7.16228	7.93e-13	5.94e-12
UBE2V2	74.0864	1.10077	0.153742	7.15989	8.07e-13	6.04e-12
APOO	50.2458	2.0531	0.286803	7.15858	8.15e-13	6.1e-12
POP5	32.9081	1.73943	0.243173	7.15305	8.49e-13	6.34e-12
C19orf10	48.7407	1.75113	0.244814	7.15291	8.5e-13	6.34e-12
CCDC80	1034.26	-2.7738	0.387806	-7.15255	8.52e-13	6.36e-12
CMAHP	20.7736	-2.26736	0.317021	-7.15208	8.55e-13	6.37e-12
PSME2	117.142	1.41273	0.197543	7.15148	8.58e-13	6.4e-12
NDUFB10	750.039	1.55378	0.217369	7.14813	8.8e-13	6.55e-12
BHLHE41	111.102	-1.85394	0.259411	-7.14672	8.89e-13	6.61e-12
HAGH	227.269	1.6802	0.235231	7.14278	9.15e-13	6.8e-12
ST3GAL4	167.782	5.14317	0.72019	7.1414	9.24e-13	6.87e-12
CCNB1IP1	197.101	1.20323	0.168533	7.13942	9.37e-13	6.96e-12
CUTC	65.3892	1.44109	0.201941	7.13618	9.6e-13	7.12e-12
RPL26L1	33.6091	1.73541	0.243188	7.13608	9.6e-13	7.12e-12
TAX1BP3	274.669	1.41612	0.198452	7.13582	9.62e-13	7.13e-12
ME3	28.2075	9.39068	1.31612	7.13511	9.67e-13	7.16e-12
FGD1	41.3494	-1.26569	0.177485	-7.13125	9.95e-13	7.36e-12
PLOD2	31.3785	8.21869	1.15259	7.13061	9.99e-13	7.39e-12
UBR5	160.744	-1.97591	0.277147	-7.12946	1.01e-12	7.45e-12
CYHR1	23.1714	5.29208	0.742462	7.12775	1.02e-12	7.53e-12
PTPLA	192.182	1.4004	0.196471	7.12775	1.02e-12	7.53e-12
ARF6	153.833	-0.973769	0.136633	-7.12691	1.03e-12	7.57e-12
HMGB2	260.248	1.92243	0.269787	7.12575	1.04e-12	7.63e-12
HGF	19.2115	-2.35566	0.330861	-7.11978	1.08e-12	7.96e-12
RPL37	60.0383	-1.68802	0.237306	-7.1133	1.13e-12	8.34e-12
CCNK	100.024	-1.57518	0.221449	-7.11304	1.14e-12	8.35e-12
ACTG2	37.1054	-5.01252	0.704762	-7.11236	1.14e-12	8.39e-12
G3BP1	289.873	-1.15666	0.162769	-7.10614	1.19e-12	8.77e-12
BCL2L11	48.5688	-1.97893	0.278792	-7.09824	1.26e-12	9.28e-12
C19orf53	158.295	1.30937	0.184523	7.09597	1.28e-12	9.43e-12
MCU	66.0168	-1.50736	0.2125	-7.09345	1.31e-12	9.59e-12
DCAF8	476.453	-0.857916	0.12095	-7.09316	1.31e-12	9.61e-12
NDRG2	876.895	0.661983	0.0933879	7.08853	1.36e-12	9.93e-12
LMOD1	141.375	-3.15477	0.445176	-7.08657	1.37e-12	1.01e-11
TRABD	17.9187	8.84605	1.2483	7.08645	1.38e-12	1.01e-11
SYAP1	118.541	-0.741705	0.104678	-7.08561	1.38e-12	1.01e-11
AGGF1	109.433	-1.18251	0.167059	-7.07839	1.46e-12	1.07e-11
NME3	33.6841	3.05178	0.431157	7.07812	1.46e-12	1.07e-11
ACTA2	724.491	-3.39067	0.479434	-7.07223	1.52e-12	1.11e-11
HEXIM1	100.621	-1.53082	0.216516	-7.07026	1.55e-12	1.13e-11
RPIA	36.8861	1.45159	0.205338	7.06928	1.56e-12	1.13e-11
ARL6IP5	525.122	0.823075	0.116475	7.06652	1.59e-12	1.16e-11
CDK14	97.8707	-1.91977	0.271729	-7.06501	1.61e-12	1.17e-11
LAMB1	924.204	-1.35674	0.192081	-7.06337	1.63e-12	1.18e-11
CORO1C	202.418	-1.48003	0.209544	-7.06312	1.63e-12	1.18e-11
MRPL35	214.159	1.31714	0.186497	7.06253	1.63e-12	1.19e-11
SARM1	43.4788	-1.82349	0.2585	-7.05412	1.74e-12	1.26e-11
PPP2R5A	200.165	1.04444	0.148078	7.05332	1.75e-12	1.27e-11
SEC23B	39.5725	-1.59853	0.226647	-7.05294	1.75e-12	1.27e-11
C16orf62	97.3869	-1.19646	0.169665	-7.05188	1.77e-12	1.28e-11
C8orf82	79.3884	1.42094	0.201504	7.05168	1.77e-12	1.28e-11
GLIPR1	27.6998	-2.5169	0.356944	-7.05127	1.77e-12	1.28e-11
DPY19L1	66.0936	10.5819	1.50094	7.0502	1.79e-12	1.29e-11
PMVK	94.6725	1.65687	0.235143	7.04621	1.84e-12	1.33e-11
RPS15	630.102	1.11028	0.15757	7.04624	1.84e-12	1.33e-11
SMEK1	36.9892	9.8021	1.39131	7.04524	1.85e-12	1.34e-11
AMN1	18.1567	2.48124	0.352202	7.04494	1.86e-12	1.34e-11
NPEPL1	114.111	1.26983	0.180256	7.04458	1.86e-12	1.34e-11
ARPC3	158.286	0.98295	0.139646	7.03886	1.94e-12	1.4e-11
LONP2	257.024	-1.63853	0.232791	-7.03866	1.94e-12	1.4e-11
CAV3	64.718	1.35478	0.192504	7.03764	1.96e-12	1.41e-11
CDC34	137.237	1.55886	0.221508	7.03748	1.96e-12	1.41e-11
KCTD12	317.462	-1.97308	0.280555	-7.03277	2.02e-12	1.45e-11
FAM213A	304.157	1.04668	0.148903	7.02925	2.08e-12	1.49e-11
SVIL	2129.29	-1.81984	0.258916	-7.0287	2.08e-12	1.49e-11
PANK4	86.6319	1.22466	0.174326	7.0251	2.14e-12	1.53e-11
SNHG7	55.5435	1.6687	0.237567	7.02412	2.15e-12	1.54e-11
MTRF1L	37.1076	9.79445	1.39504	7.02089	2.2e-12	1.58e-11
GBAS	896.237	1.14994	0.163811	7.01991	2.22e-12	1.59e-11
NUBP2	61.0007	3.20906	0.457241	7.01831	2.25e-12	1.6e-11
DFFA	210.028	-1.02031	0.145461	-7.01432	2.31e-12	1.65e-11
TAF4B	12.698	-2.20296	0.314104	-7.01345	2.33e-12	1.66e-11
PRDX6	411.385	1.0149	0.144809	7.0085	2.41e-12	1.72e-11
UBE2D2	195.683	0.852157	0.121603	7.00768	2.42e-12	1.73e-11
RDX	358.123	-1.05488	0.150565	-7.00612	2.45e-12	1.75e-11
KMT2E-AS1	31.5399	-2.90923	0.415526	-7.00132	2.54e-12	1.8e-11
MRPL44	92.1814	0.94927	0.13567	6.99689	2.62e-12	1.86e-11
CX3CR1	24.0795	-3.0734	0.439604	-6.9913	2.72e-12	1.94e-11
ISOC1	240.398	1.19438	0.170921	6.9879	2.79e-12	1.98e-11
S100B	10.9636	-2.50892	0.359081	-6.98706	2.81e-12	1.99e-11
KLHL7	301.731	1.36481	0.195341	6.98683	2.81e-12	1.99e-11
NLRP1	105.066	-2.50474	0.358522	-6.9863	2.82e-12	2e-11
C14orf180	260.883	1.71291	0.245223	6.98511	2.85e-12	2.02e-11
SMG1P7	13.962	-2.62597	0.376378	-6.97695	3.02e-12	2.14e-11
TMEM254-AS1	7.73862	-2.06104	0.295454	-6.97585	3.04e-12	2.15e-11
UMPS	21.3631	-1.44717	0.207677	-6.96838	3.21e-12	2.27e-11
C14orf37	30.6699	-2.07681	0.298093	-6.96698	3.24e-12	2.29e-11
ANKRD11	473.882	-1.04756	0.150376	-6.96629	3.25e-12	2.3e-11
SNX12	113.316	0.825009	0.118481	6.9632	3.33e-12	2.35e-11
ZNF524	33.7249	2.26002	0.324621	6.96203	3.35e-12	2.37e-11
ARMCX1	149.614	0.921081	0.132305	6.96182	3.36e-12	2.37e-11
ARV1	50.2793	1.25347	0.180089	6.96029	3.4e-12	2.39e-11
FZD4	279.308	-1.1584	0.166455	-6.95924	3.42e-12	2.41e-11
CCL5	35.1441	-2.61625	0.37597	-6.95865	3.44e-12	2.42e-11
RPS10	615.731	0.986775	0.141851	6.95643	3.49e-12	2.45e-11
IL13RA1	92.9373	-1.51842	0.218338	-6.95444	3.54e-12	2.49e-11
GUCY1A2	130.446	-2.89433	0.416382	-6.95114	3.62e-12	2.54e-11
TSNAX	90.7047	1.06109	0.152664	6.95048	3.64e-12	2.55e-11
NKAPL	19.9715	2.4928	0.358673	6.95007	3.65e-12	2.56e-11
SULT1B1	47.6405	-3.83129	0.551313	-6.94939	3.67e-12	2.57e-11
EMR4P	18.4065	-2.7921	0.401907	-6.94712	3.73e-12	2.61e-11
POLE	80.6671	-1.9014	0.273784	-6.94489	3.79e-12	2.65e-11
MRPL42	141.202	-1.06817	0.153884	-6.94138	3.88e-12	2.72e-11
RSAD1	130.208	2.19638	0.31655	6.93848	3.96e-12	2.77e-11
MICAL3	657.575	-2.03398	0.293459	-6.93105	4.18e-12	2.92e-11
SNURF	40.5344	3.58977	0.517999	6.93007	4.21e-12	2.94e-11
AKAP13	1801.17	-1.2615	0.18206	-6.92902	4.24e-12	2.96e-11
EEF1DP3	10.5591	-2.99886	0.433148	-6.9234	4.41e-12	3.07e-11
MRC1	57.3283	-3.24833	0.469191	-6.92326	4.41e-12	3.08e-11
MVB12B	49.9701	-1.37142	0.198124	-6.92202	4.45e-12	3.1e-11
CCDC124	176.239	1.05987	0.153119	6.92188	4.46e-12	3.1e-11
PMPCA	175.226	0.982015	0.141882	6.92137	4.47e-12	3.11e-11
CLINT1	98.9615	-1.43047	0.206741	-6.91916	4.54e-12	3.16e-11
OSBPL11	39.1463	-1.14204	0.165056	-6.91911	4.54e-12	3.16e-11
DCP1A	119.39	-1.53952	0.22258	-6.91673	4.62e-12	3.21e-11
CD84	20.5616	-3.3108	0.478952	-6.91259	4.76e-12	3.3e-11
MRPS6	73.6469	1.29854	0.187857	6.91236	4.77e-12	3.3e-11
LINC00921	10.2739	-2.11964	0.306747	-6.91004	4.85e-12	3.36e-11
MYC	106.342	-4.58698	0.664149	-6.90656	4.97e-12	3.44e-11
SLC2A3	110.18	-3.60205	0.521576	-6.90609	4.98e-12	3.45e-11
CHST6	18.5212	-3.4961	0.506366	-6.90429	5.05e-12	3.49e-11
CD74	1152.07	-1.84134	0.266712	-6.90385	5.06e-12	3.5e-11
PCDHGA6	89.6701	-2.81108	0.407247	-6.90263	5.1e-12	3.53e-11
WHAMMP1	9.35148	-2.57436	0.373015	-6.90148	5.15e-12	3.55e-11
KCNK17	5.93709	-3.38261	0.490411	-6.89751	5.29e-12	3.65e-11
ZNF721	54.3816	-1.5508	0.225006	-6.89226	5.49e-12	3.79e-11
ZNF410	57.7292	-0.733107	0.106372	-6.8919	5.51e-12	3.79e-11
EXOSC10	117.942	-1.57205	0.228125	-6.89117	5.53e-12	3.81e-11
CCDC104	45.5669	1.09656	0.159159	6.88975	5.59e-12	3.85e-11
PTGIS	191.259	-2.7826	0.403924	-6.88891	5.62e-12	3.87e-11
OAZ2	249.192	0.93632	0.135932	6.88813	5.65e-12	3.89e-11
TMEM236	5.29826	-2.80819	0.407802	-6.88617	5.73e-12	3.94e-11
CHID1	55.5434	1.64124	0.238362	6.8855	5.76e-12	3.95e-11
CCDC7	15.1234	-3.08089	0.44752	-6.88437	5.8e-12	3.98e-11
MEGF9	51.5067	-1.64922	0.239565	-6.88422	5.81e-12	3.98e-11
PEBP1	1296.46	1.28595	0.186833	6.88292	5.86e-12	4.02e-11
ISLR	125.879	-1.91521	0.278293	-6.88199	5.9e-12	4.04e-11
PBX1	266.519	-2.42397	0.352271	-6.88099	5.94e-12	4.07e-11
ESD	194.342	0.885588	0.128829	6.87411	6.24e-12	4.27e-11
ADCY9	199.141	-1.49872	0.218039	-6.87363	6.26e-12	4.28e-11
VIM	2339.13	-1.88926	0.274928	-6.87181	6.34e-12	4.33e-11
POLR1A	114.636	-1.48604	0.216302	-6.87021	6.41e-12	4.38e-11
QTRT1	69.5263	1.25035	0.182095	6.86646	6.58e-12	4.49e-11
TOMM40	110.789	1.28613	0.187323	6.86585	6.61e-12	4.51e-11
MYL6B	73.9632	1.30734	0.190444	6.8647	6.66e-12	4.54e-11
HP1BP3	346.839	-0.774633	0.112909	-6.86071	6.85e-12	4.67e-11
COL5A2	296.539	-2.45665	0.358158	-6.85911	6.93e-12	4.71e-11
RHOD	38.0441	1.43103	0.208692	6.85714	7.03e-12	4.78e-11
ARHGAP12	121.183	-1.20891	0.176327	-6.8561	7.08e-12	4.81e-11
LINC00265	13.8559	-2.3934	0.349272	-6.85254	7.25e-12	4.93e-11
UBE4A	233.888	-1.47323	0.215063	-6.85022	7.37e-12	5e-11
ZNF134	78.1317	-1.34144	0.196027	-6.84316	7.75e-12	5.25e-11
RPL18	719.876	1.26557	0.184973	6.84193	7.81e-12	5.3e-11
CTGF	266.165	-2.76851	0.404744	-6.84015	7.91e-12	5.36e-11
TRIM21	37.4146	-1.80712	0.26433	-6.83661	8.11e-12	5.49e-11
ENDOD1	77.2587	-2.05995	0.301348	-6.83579	8.16e-12	5.52e-11
HSPBP1	72.062	1.65934	0.242764	6.83521	8.19e-12	5.54e-11
KIAA1147	90.3093	-2.00858	0.294094	-6.82971	8.51e-12	5.75e-11
CNNM2	70.8789	-3.0624	0.44861	-6.82643	8.71e-12	5.88e-11
MYO5A	75.0783	-2.98062	0.436907	-6.82209	8.97e-12	6.06e-11
LIN7C	74.8138	-1.42338	0.208723	-6.81948	9.14e-12	6.16e-11
MRPL17	77.5622	0.979905	0.14375	6.81672	9.31e-12	6.28e-11
EPS15	236.61	-1.82746	0.26816	-6.81483	9.44e-12	6.36e-11
TMSB4X	1445.55	1.58401	0.232591	6.81028	9.74e-12	6.56e-11
DNAL1	56.0297	-1.55142	0.228015	-6.80404	1.02e-11	6.85e-11
PNKD	143.511	1.5149	0.222653	6.80385	1.02e-11	6.85e-11
CAPNS1	361.002	2.58914	0.380585	6.80305	1.02e-11	6.88e-11
UQCR10	488.986	1.29144	0.189861	6.80202	1.03e-11	6.93e-11
PLCG2	36.2696	-1.98894	0.292529	-6.79911	1.05e-11	7.07e-11
FLJ44511	57.9098	1.90613	0.280507	6.7953	1.08e-11	7.25e-11
BTN3A3	78.1401	-2.04727	0.301311	-6.79455	1.09e-11	7.28e-11
DLGAP1-AS1	15.9532	-1.41968	0.208968	-6.79377	1.09e-11	7.32e-11
SMG1P1	209.105	-4.3293	0.637408	-6.79204	1.11e-11	7.4e-11
LINC00639	17.4159	-2.89808	0.426931	-6.78819	1.14e-11	7.6e-11
EIF4B	1196.56	-0.801185	0.118067	-6.78586	1.15e-11	7.72e-11
RPS24	1186.91	0.96977	0.142986	6.78229	1.18e-11	7.91e-11
MBD3	78.7131	1.20696	0.177978	6.78152	1.19e-11	7.94e-11
NUDT16L1	80.8743	2.78627	0.410866	6.78147	1.19e-11	7.94e-11
S100A11	89.1917	-1.80267	0.265819	-6.78158	1.19e-11	7.94e-11
PSMD12	119.094	1.24849	0.184125	6.78063	1.2e-11	7.98e-11
TMEM109	264.795	-0.773203	0.114096	-6.77679	1.23e-11	8.19e-11
PCDHB12	8.11115	-2.96058	0.437062	-6.77382	1.25e-11	8.35e-11
NOV	41.4765	-2.91558	0.430518	-6.77226	1.27e-11	8.44e-11
BLOC1S3	17.4673	-1.41657	0.209224	-6.77059	1.28e-11	8.53e-11
FAHD1	90.5239	2.01029	0.296997	6.76873	1.3e-11	8.64e-11
MAFB	45.669	-2.77478	0.410017	-6.76748	1.31e-11	8.71e-11
BDH1	157.041	1.93884	0.286636	6.76414	1.34e-11	8.9e-11
ECHDC1	84.4876	1.54831	0.229022	6.76054	1.37e-11	9.12e-11
LOC374443	15.0813	-2.58689	0.382686	-6.75981	1.38e-11	9.16e-11
CELSR2	70.1372	-2.77613	0.410801	-6.75786	1.4e-11	9.28e-11
OAS2	82.9608	-2.43747	0.360696	-6.75768	1.4e-11	9.29e-11
TMEM101	49.2805	1.35708	0.200949	6.75333	1.44e-11	9.56e-11
TLR7	9.22539	-3.22594	0.477954	-6.74948	1.48e-11	9.82e-11
ZC3H7B	297.09	-0.856278	0.126884	-6.7485	1.49e-11	9.88e-11
IFNGR2	118.679	-0.844615	0.125201	-6.74605	1.52e-11	1e-10
DDX23	154.084	-0.742178	0.110043	-6.74445	1.54e-11	1.01e-10
TYRO3	20.0783	-1.88148	0.278998	-6.74372	1.54e-11	1.02e-10
PSME4	250.106	-1.18546	0.175821	-6.7424	1.56e-11	1.03e-10
TMEM186	29.2543	1.70044	0.252258	6.74088	1.57e-11	1.04e-10
EPS15L1	114.887	-1.6414	0.243527	-6.74012	1.58e-11	1.04e-10
FRAS1	206.065	-2.89219	0.429242	-6.73791	1.61e-11	1.06e-10
LEPR	99.9639	-2.95515	0.438634	-6.73717	1.62e-11	1.06e-10
MMP19	17.3208	-4.06392	0.603656	-6.73217	1.67e-11	1.1e-10
SLC35F6	84.3701	-1.49066	0.221433	-6.73188	1.67e-11	1.1e-10
HMGCL	88.0684	1.14899	0.170687	6.73159	1.68e-11	1.1e-10
SF3B5	135.195	1.07849	0.160286	6.72853	1.71e-11	1.12e-10
SNHG8	44.611	2.65566	0.394733	6.72775	1.72e-11	1.13e-10
MGEA5	151.336	5.19822	0.772883	6.72576	1.75e-11	1.15e-10
MYPN	339.163	-2.59466	0.385906	-6.72357	1.77e-11	1.16e-10
NUP188	91.5369	-1.38721	0.206337	-6.72306	1.78e-11	1.17e-10
SMARCD3	227.471	5.20774	0.775155	6.71832	1.84e-11	1.2e-10
GOT2	1394.24	1.03235	0.153715	6.71601	1.87e-11	1.22e-10
SCAND1	60.8078	1.76703	0.263206	6.71349	1.9e-11	1.24e-10
SPTBN1	1948.26	-1.5917	0.237132	-6.71229	1.92e-11	1.25e-10
KDR	206.143	-2.13423	0.318033	-6.71072	1.94e-11	1.26e-10
MXRA7	707.049	2.0097	0.299509	6.70996	1.95e-11	1.27e-10
ADPRHL1	1107.85	0.735144	0.109596	6.70774	1.98e-11	1.29e-10
P4HTM	58.4168	1.43571	0.214082	6.70634	2e-11	1.3e-10
PITPNA-AS1	14.9541	1.79597	0.267902	6.70383	2.03e-11	1.32e-10
RHOJ	83.6618	-2.50674	0.3743	-6.69713	2.13e-11	1.38e-10
SKI	149.266	-2.31943	0.346406	-6.69568	2.15e-11	1.4e-10
EMC9	12.0729	7.85624	1.17409	6.69137	2.21e-11	1.44e-10
SCNM1	41.6495	-1.51311	0.226192	-6.68949	2.24e-11	1.46e-10
HEATR5A	102.295	-1.24241	0.185735	-6.68915	2.24e-11	1.46e-10
CTSK	65.7667	-2.49554	0.373123	-6.68825	2.26e-11	1.47e-10
MCC	228.268	-1.67712	0.250762	-6.68808	2.26e-11	1.47e-10
STUB1	222.155	1.01791	0.152246	6.68596	2.29e-11	1.49e-10
CYBRD1	456.107	-2.08133	0.311391	-6.68398	2.33e-11	1.51e-10
CASC4	196.089	-1.55724	0.233039	-6.68231	2.35e-11	1.52e-10
CASP4	38.5178	-2.49993	0.374426	-6.6767	2.44e-11	1.58e-10
RPL22	840.778	0.890551	0.133416	6.67502	2.47e-11	1.6e-10
C10orf71-AS1	16.378	2.4292	0.363952	6.6745	2.48e-11	1.6e-10
ERV3-1	33.1871	-2.96639	0.444498	-6.67358	2.5e-11	1.61e-10
TMEM208	20.0167	2.22842	0.333938	6.67317	2.5e-11	1.62e-10
CAPZA2	458.212	1.09184	0.163676	6.67078	2.54e-11	1.64e-10
PPP2R1B	42.7793	-2.29238	0.343836	-6.66706	2.61e-11	1.68e-10
STAT5A	53.3343	-1.82548	0.273888	-6.66506	2.65e-11	1.7e-10
SERF1B	17.4701	4.68655	0.703241	6.66421	2.66e-11	1.71e-10
LACTB2	50.633	1.84768	0.277267	6.66389	2.67e-11	1.72e-10
AMPD3	11.0907	-2.14097	0.321338	-6.66266	2.69e-11	1.73e-10
FAM92A1	47.6716	1.15326	0.173112	6.66193	2.7e-11	1.74e-10
MRPL14	52.7853	1.62454	0.24397	6.65877	2.76e-11	1.77e-10
FN1	2371.16	-4.53897	0.681806	-6.65727	2.79e-11	1.79e-10
TOMM20	456.803	0.823012	0.123637	6.6567	2.8e-11	1.8e-10
HSD17B8	30.7715	1.96531	0.295251	6.6564	2.81e-11	1.8e-10
AKR1C1	70.6655	-1.96906	0.295941	-6.65355	2.86e-11	1.83e-10
TLCD2	41.6656	-1.96754	0.295738	-6.65299	2.87e-11	1.84e-10
PRRG1	52.5665	-1.79377	0.269707	-6.65081	2.91e-11	1.87e-10
LINC01186	11.0216	3.33965	0.502382	6.64763	2.98e-11	1.91e-10
CCNDBP1	119.054	0.772415	0.116196	6.64752	2.98e-11	1.91e-10
MGC16275	12.6923	-1.83276	0.27598	-6.64093	3.12e-11	1.99e-10
MCUR1	49.2651	-1.14934	0.17309	-6.64013	3.13e-11	2e-10
NAT14	18.9899	2.28752	0.3445	6.64013	3.13e-11	2e-10
YRDC	17.2507	1.61342	0.243015	6.63921	3.15e-11	2.01e-10
SCHIP1	10.2436	5.87388	0.884997	6.63717	3.2e-11	2.04e-10
MPEG1	57.7729	-2.7725	0.417861	-6.63497	3.25e-11	2.07e-10
PPP1R18	102.099	-2.48313	0.374356	-6.63307	3.29e-11	2.09e-10
MYO9B	228.367	-1.63632	0.24681	-6.62987	3.36e-11	2.14e-10
HM13	108.815	-0.924266	0.139438	-6.6285	3.39e-11	2.16e-10
BBC3	10.1008	4.71651	0.711583	6.62818	3.4e-11	2.16e-10
FBLN2	483.205	-2.01268	0.303741	-6.62629	3.44e-11	2.19e-10
SLIRP	106.771	1.52327	0.229991	6.62314	3.52e-11	2.23e-10
KPNA4	436.713	-1.0491	0.158435	-6.62162	3.55e-11	2.25e-10
TMEM129	121.297	1.61391	0.243865	6.61804	3.64e-11	2.31e-10
PYCR2	154.697	1.08519	0.164097	6.61309	3.76e-11	2.39e-10
METRN	76.0117	1.8936	0.286425	6.61115	3.81e-11	2.42e-10
NDUFB11	282.452	1.43111	0.216478	6.61089	3.82e-11	2.42e-10
PLEKHM1P	18.6181	-2.17068	0.328484	-6.60817	3.89e-11	2.46e-10
CHST15	32.196	-2.44197	0.370154	-6.59718	4.19e-11	2.65e-10
NFRKB	63.6464	-1.35857	0.205965	-6.59611	4.22e-11	2.67e-10
THOP1	40.6956	4.04581	0.613756	6.59188	4.34e-11	2.74e-10
WBSCR16	136.209	1.49515	0.22691	6.58918	4.42e-11	2.79e-10
ATF7	66.2415	-1.89233	0.287211	-6.58864	4.44e-11	2.8e-10
UBE2V1	280.699	-1.14909	0.17441	-6.5884	4.45e-11	2.8e-10
PRICKLE3	13.1989	8.35261	1.2679	6.58777	4.46e-11	2.81e-10
RPTOR	103.393	-1.29932	0.197275	-6.58634	4.51e-11	2.84e-10
OXSM	28.0956	3.04642	0.462547	6.58619	4.51e-11	2.84e-10
EIF2S2	273.277	0.969746	0.147248	6.58578	4.52e-11	2.85e-10
CFB	8.82325	-2.7876	0.42337	-6.58432	4.57e-11	2.87e-10
C6orf106	417.34	0.650764	0.0988807	6.5813	4.66e-11	2.93e-10
FKBP9	438.53	-0.649759	0.098732	-6.58104	4.67e-11	2.93e-10
LINC00342	78.8292	-3.12887	0.475485	-6.58037	4.69e-11	2.95e-10
ENTPD4	135.987	-1.34867	0.205015	-6.57839	4.76e-11	2.98e-10
PDHA1	1009.85	0.970795	0.147598	6.57729	4.79e-11	3e-10
RECK	50.4363	-1.94034	0.295135	-6.5744	4.88e-11	3.06e-10
DUSP11	33.9583	-1.39469	0.212212	-6.57214	4.96e-11	3.11e-10
GBP1	56.4744	-1.81895	0.276792	-6.57155	4.98e-11	3.12e-10
IGFBP2	164.468	2.35975	0.359117	6.57098	5e-11	3.13e-10
UBE2W	75.2695	-1.5758	0.239863	-6.56958	5.05e-11	3.15e-10
NPR2	50.42	-1.41916	0.216132	-6.56619	5.16e-11	3.23e-10
SCRIB	135.866	1.26814	0.193169	6.56492	5.21e-11	3.25e-10
NUP155	61.3991	-1.36511	0.208035	-6.56195	5.31e-11	3.32e-10
LSP1	85.6396	-1.76043	0.268324	-6.56084	5.35e-11	3.34e-10
SLC43A3	62.9514	-1.6593	0.253099	-6.55596	5.53e-11	3.45e-10
C12orf73	11.0119	4.32356	0.659533	6.55548	5.55e-11	3.46e-10
SPATS2L	119.302	-2.20175	0.336101	-6.55087	5.72e-11	3.56e-10
KIF2A	59.7635	-1.53011	0.233714	-6.54691	5.87e-11	3.66e-10
KMT2A	363.112	-5.23207	0.799435	-6.54471	5.96e-11	3.71e-10
EXOSC6	129.401	-1.1045	0.168867	-6.54068	6.12e-11	3.81e-10
ZNF79	16.248	-2.05428	0.314303	-6.53598	6.32e-11	3.93e-10
C2CD2	34.5335	-2.04777	0.313337	-6.53537	6.35e-11	3.94e-10
MSL2	76.2586	-2.84093	0.434741	-6.53476	6.37e-11	3.95e-10
ACSL5	32.3788	-1.19879	0.183504	-6.53279	6.46e-11	4e-10
LYRM2	120.168	0.965668	0.147844	6.53169	6.5e-11	4.03e-10
TPRKB	21.3032	2.63753	0.403843	6.53107	6.53e-11	4.05e-10
C19orf60	65.0663	1.89676	0.290552	6.52812	6.66e-11	4.12e-10
IFT27	24.2816	2.97404	0.45561	6.52761	6.68e-11	4.14e-10
NIPSNAP3A	68.6375	2.19205	0.336154	6.52098	6.99e-11	4.32e-10
TKT	82.1514	-1.10052	0.168801	-6.51961	7.05e-11	4.36e-10
GBP4	178.756	-1.52392	0.23376	-6.51919	7.07e-11	4.37e-10
DSP	1602.93	-1.40287	0.215233	-6.51791	7.13e-11	4.4e-10
SF3A3	123.045	-0.899942	0.138136	-6.51488	7.27e-11	4.49e-10
WDR33	162.167	-0.964504	0.148085	-6.51319	7.36e-11	4.54e-10
BTF3	672.793	0.752671	0.115618	6.50996	7.52e-11	4.63e-10
NSA2	104.073	1.26481	0.194352	6.50786	7.62e-11	4.7e-10
ZNF586	23.5184	-2.03313	0.312476	-6.50652	7.69e-11	4.74e-10
SLC29A3	6.78773	-2.17483	0.334337	-6.50492	7.77e-11	4.78e-10
CCDC144B	74.0332	-3.86004	0.593982	-6.49858	8.11e-11	4.99e-10
EIF4G1	837.493	-0.86062	0.132546	-6.493	8.41e-11	5.17e-10
BNIP3L	216.511	-1.1054	0.170297	-6.49103	8.53e-11	5.24e-10
RAB6A	408.954	-0.835823	0.128773	-6.49067	8.55e-11	5.25e-10
FPGT-TNNI3K	34.0092	-2.78483	0.42907	-6.49038	8.56e-11	5.25e-10
LRFN4	26.8499	5.02456	0.774627	6.48643	8.79e-11	5.39e-10
COTL1	37.6956	-1.61088	0.24839	-6.48528	8.86e-11	5.43e-10
TAF13	39.841	2.07909	0.320851	6.47993	9.18e-11	5.62e-10
COMMD5	26.0052	1.9311	0.29804	6.47933	9.21e-11	5.64e-10
KIAA1958	19.7504	-2.29256	0.353996	-6.47622	9.4e-11	5.76e-10
WBP1L	136.497	-1.22575	0.189423	-6.47097	9.74e-11	5.96e-10
RAD50	198.674	-0.930042	0.14375	-6.46987	9.81e-11	6e-10
MRPS23	193.285	1.30456	0.201667	6.46885	9.88e-11	6.03e-10
TSSC4	46.4643	3.06196	0.4734	6.46802	9.93e-11	6.06e-10
SMIM4	63.8695	1.52383	0.235693	6.4653	1.01e-10	6.17e-10
IMPA1	89.9502	1.38158	0.213703	6.46495	1.01e-10	6.18e-10
FAM162A	223.666	1.10689	0.171224	6.46456	1.02e-10	6.19e-10
ADAMTS4	41.7473	-3.78256	0.58522	-6.46348	1.02e-10	6.23e-10
ERVK13-1	73.3021	-2.69944	0.417826	-6.46067	1.04e-10	6.35e-10
ZNF682	8.45316	4.14489	0.641567	6.46057	1.04e-10	6.35e-10
RAB4A	143.589	1.01115	0.156516	6.46038	1.04e-10	6.35e-10
CD4	38.617	-2.61096	0.404184	-6.45984	1.05e-10	6.37e-10
FAM46C	57.306	-2.89217	0.447908	-6.45706	1.07e-10	6.49e-10
LIAS	46.4876	1.99355	0.308875	6.45422	1.09e-10	6.61e-10
COL6A6	28.7071	9.39637	1.456	6.45356	1.09e-10	6.63e-10
SAYSD1	20.706	1.91432	0.296823	6.44937	1.12e-10	6.81e-10
LNPEP	369.972	-1.73795	0.269504	-6.44869	1.13e-10	6.84e-10
CIRBP	754.419	1.11079	0.172266	6.44811	1.13e-10	6.86e-10
PNPLA8	85.0037	1.4061	0.218066	6.44804	1.13e-10	6.86e-10
DOHH	31.6678	2.08319	0.323079	6.44794	1.13e-10	6.86e-10
TMEM240	7.99346	3.14591	0.487982	6.44679	1.14e-10	6.91e-10
SEC14L1	315.55	-1.03017	0.159827	-6.44555	1.15e-10	6.96e-10
DBNDD2	482.96	1.12684	0.17497	6.44018	1.19e-10	7.21e-10
GBA	54.0175	-1.08734	0.168853	-6.43954	1.2e-10	7.23e-10
PCDH1	101.917	-1.61685	0.251082	-6.43953	1.2e-10	7.23e-10
CLIP3	51.771	-2.43872	0.378743	-6.43899	1.2e-10	7.26e-10
APRT	40.8609	1.62308	0.252164	6.43662	1.22e-10	7.37e-10
NECAB3	88.6758	3.9762	0.618212	6.43177	1.26e-10	7.6e-10
MYH11	669.195	-3.72085	0.578582	-6.43099	1.27e-10	7.64e-10
TFCP2	117.012	-0.758179	0.117896	-6.43091	1.27e-10	7.64e-10
PSMF1	221.138	-0.889496	0.138336	-6.42996	1.28e-10	7.68e-10
PSMD2	473.959	0.760466	0.118297	6.42847	1.29e-10	7.75e-10
SFI1	20.4233	-1.33595	0.207843	-6.4277	1.3e-10	7.78e-10
TCF15	42.5596	2.88036	0.448635	6.42026	1.36e-10	8.17e-10
WWTR1	269.472	-1.72875	0.269306	-6.41926	1.37e-10	8.22e-10
NPHP3-ACAD11	21.661	-3.79182	0.591305	-6.41264	1.43e-10	8.58e-10
ART4	20.5365	-2.32124	0.361984	-6.41255	1.43e-10	8.58e-10
EVI2B	10.0073	-2.36186	0.368345	-6.41208	1.44e-10	8.6e-10
ACOT8	23.0372	3.52058	0.549078	6.41179	1.44e-10	8.61e-10
BCL7C	73.2586	1.46123	0.227942	6.41054	1.45e-10	8.68e-10
GET4	76.6587	1.09012	0.170055	6.41039	1.45e-10	8.68e-10
GKAP1	56.4713	1.12344	0.175255	6.41031	1.45e-10	8.68e-10
SUGP1	87.0177	-1.34353	0.209671	-6.40782	1.48e-10	8.82e-10
ARID3B	25.7612	-2.33909	0.365097	-6.40677	1.49e-10	8.88e-10
LDB2	86.5941	-2.34375	0.365863	-6.40609	1.49e-10	8.91e-10
PRKX	34.2259	-1.4973	0.233839	-6.4031	1.52e-10	9.08e-10
NOP16	31.4391	1.64084	0.256287	6.40235	1.53e-10	9.12e-10
LINC00654	23.4234	-1.59363	0.249064	-6.3985	1.57e-10	9.35e-10
MIEN1	59.4106	1.44873	0.226568	6.39423	1.61e-10	9.61e-10
SDE2	52.4329	-1.3149	0.205644	-6.39404	1.62e-10	9.62e-10
MUC3A	74.8623	-3.27709	0.512726	-6.39151	1.64e-10	9.77e-10
MCRS1	173.32	1.09928	0.172051	6.38928	1.67e-10	9.91e-10
MIEF2	84.2725	1.61778	0.253199	6.38936	1.67e-10	9.91e-10
EDIL3	131.466	-3.60169	0.563856	-6.38761	1.69e-10	1e-09
NXPH3	53.8367	-2.31631	0.362636	-6.38742	1.69e-10	1e-09
NPRL3	84.035	-1.12749	0.176524	-6.38715	1.69e-10	1e-09
EXOC4	146.022	-2.21781	0.347261	-6.38658	1.7e-10	1.01e-09
LOC643406	18.4337	-3.55547	0.557016	-6.38306	1.74e-10	1.03e-09
TAF15	593.969	0.670738	0.105098	6.382	1.75e-10	1.04e-09
NISCH	184.067	-1.33571	0.209343	-6.38052	1.76e-10	1.05e-09
MATN2	276.204	-2.01333	0.315642	-6.37854	1.79e-10	1.06e-09
ZNF526	29.9852	-1.51524	0.237554	-6.37851	1.79e-10	1.06e-09
RNF216P1	26.5409	-1.18221	0.185511	-6.37269	1.86e-10	1.1e-09
LOC100996251	6.09592	-2.51421	0.394593	-6.37167	1.87e-10	1.1e-09
ECH1	874.963	0.986947	0.15499	6.3678	1.92e-10	1.13e-09
SSTR2	17.8748	-2.74398	0.431104	-6.36502	1.95e-10	1.15e-09
RPS16	1171.82	1.29948	0.204192	6.364	1.97e-10	1.16e-09
INO80C	35.799	1.49661	0.235201	6.36311	1.98e-10	1.17e-09
MLLT10	154.664	-1.85547	0.29165	-6.36196	1.99e-10	1.17e-09
SUMO3	192.984	-0.708125	0.111421	-6.35538	2.08e-10	1.22e-09
PGAM1	489.891	1.71285	0.269527	6.35504	2.08e-10	1.23e-09
TRPM6	3.39618	-2.72987	0.429737	-6.35242	2.12e-10	1.25e-09
RLF	53.8032	-3.31403	0.522039	-6.34823	2.18e-10	1.28e-09
ZNF791	131.317	-1.17553	0.185225	-6.34649	2.2e-10	1.29e-09
GALNT2	149.129	-0.946002	0.149219	-6.33971	2.3e-10	1.35e-09
LOC100507217	97.9566	1.32945	0.209718	6.33924	2.31e-10	1.36e-09
C14orf2	437.629	1.25214	0.197566	6.33782	2.33e-10	1.37e-09
C6orf211	50.3161	1.57578	0.248633	6.33775	2.33e-10	1.37e-09
FAM161B	24.8199	-1.316	0.207714	-6.33565	2.36e-10	1.39e-09
RAB40B	35.8045	1.74614	0.275686	6.33381	2.39e-10	1.4e-09
MUC20	26.8179	-3.03523	0.479322	-6.33234	2.41e-10	1.41e-09
LOC102724814	9.01659	-2.24492	0.354538	-6.33197	2.42e-10	1.42e-09
CKM	8464.25	1.23103	0.194443	6.33107	2.43e-10	1.42e-09
POLR3GL	97.9117	1.40965	0.222656	6.33108	2.43e-10	1.42e-09
BSG	2875.64	1.07566	0.169926	6.33018	2.45e-10	1.43e-09
EIF6	66.7744	0.712206	0.11251	6.33013	2.45e-10	1.43e-09
SMIM19	78.1896	1.20641	0.190597	6.32961	2.46e-10	1.43e-09
ACTG1	1141.45	-1.46911	0.232147	-6.32837	2.48e-10	1.45e-09
NDUFA13	932.587	0.92852	0.146744	6.32747	2.49e-10	1.45e-09
TPM2	1260.73	1.61305	0.25506	6.32419	2.55e-10	1.48e-09
TMEM185B	110.317	-0.695422	0.110002	-6.32193	2.58e-10	1.5e-09
SF3B3	307.638	-1.13818	0.180127	-6.31876	2.64e-10	1.53e-09
NOS1AP	18.5787	-1.8508	0.292986	-6.317	2.67e-10	1.55e-09
HEY1	63.2733	1.62948	0.258043	6.31476	2.71e-10	1.57e-09
PCDHGC5	32.6021	-2.56108	0.405623	-6.31394	2.72e-10	1.58e-09
SMAD3	103.181	-1.99592	0.316226	-6.31168	2.76e-10	1.6e-09
SNHG5	111.398	2.54325	0.402943	6.31169	2.76e-10	1.6e-09
FOXRED1	74.4966	1.58475	0.251177	6.30929	2.8e-10	1.63e-09
TNFAIP1	170.292	-1.27196	0.201905	-6.29979	2.98e-10	1.73e-09
POMC	15.9245	3.07827	0.488755	6.29819	3.01e-10	1.75e-09
TAGLN	645.862	-3.00687	0.477458	-6.29767	3.02e-10	1.75e-09
ZNF549	21.8934	-1.52367	0.241979	-6.29669	3.04e-10	1.76e-09
COG1	93.7748	-0.699632	0.111122	-6.29606	3.05e-10	1.77e-09
EXOC8	49.7645	-1.12674	0.17911	-6.29075	3.16e-10	1.83e-09
HSPD1	414.461	0.91283	0.145141	6.28927	3.19e-10	1.84e-09
LDOC1	18.3288	-2.35192	0.374069	-6.28739	3.23e-10	1.87e-09
PNPO	73.1423	-1.14316	0.181842	-6.28655	3.25e-10	1.87e-09
AARS	238.238	-0.682952	0.108708	-6.28243	3.33e-10	1.92e-09
AGFG1	145.249	-1.01443	0.161571	-6.27854	3.42e-10	1.97e-09
SERTAD2	112.686	-1.05549	0.168126	-6.27797	3.43e-10	1.98e-09
CD302	95.2136	-1.6287	0.259457	-6.27735	3.44e-10	1.98e-09
MRPL10	115.341	1.00271	0.159768	6.27603	3.47e-10	2e-09
RBM28	170.712	-1.53769	0.245128	-6.27301	3.54e-10	2.04e-09
C1orf174	35.7177	-1.24258	0.198227	-6.26845	3.65e-10	2.1e-09
PLVAP	68.4787	-2.85584	0.456234	-6.25959	3.86e-10	2.22e-09
C6orf89	391.971	-0.702667	0.112355	-6.25398	4e-10	2.3e-09
JMJD7	27.0718	1.44783	0.231534	6.25321	4.02e-10	2.31e-09
NMNAT2	58.4363	-3.84349	0.615199	-6.24757	4.17e-10	2.39e-09
LGALS3	340.936	1.59226	0.254999	6.24417	4.26e-10	2.44e-09
LINC01138	6.27439	-2.76686	0.443174	-6.24328	4.28e-10	2.46e-09
C1orf21	277.021	-1.14456	0.183361	-6.24213	4.32e-10	2.47e-09
TMEM168	67.7663	1.27976	0.205079	6.24032	4.37e-10	2.5e-09
ATP1B2	40.9608	-2.32818	0.37315	-6.23927	4.4e-10	2.52e-09
LOC101927550	6.6818	-2.00389	0.321228	-6.23822	4.43e-10	2.53e-09
SLCO5A1	48.1099	-1.88264	0.301872	-6.23654	4.47e-10	2.56e-09
OLFML2B	60.6905	-4.19023	0.671932	-6.23609	4.49e-10	2.57e-09
DUSP7	88.8207	-1.40156	0.224783	-6.23518	4.51e-10	2.58e-09
TMEM108	28.2887	-3.28784	0.527385	-6.23422	4.54e-10	2.59e-09
MAP1LC3B	381.054	0.651358	0.104495	6.23341	4.56e-10	2.61e-09
BAD	71.3032	1.65185	0.265041	6.23243	4.59e-10	2.62e-09
RBMX	399.448	-0.798038	0.128064	-6.23155	4.62e-10	2.63e-09
PTGS2	26.7309	-4.96482	0.796846	-6.23059	4.65e-10	2.65e-09
RAP1A	217.159	0.699024	0.112194	6.23052	4.65e-10	2.65e-09
CRYAB	5219.87	0.888243	0.142576	6.22997	4.67e-10	2.66e-09
HIPK3	598.202	-3.37333	0.541471	-6.22993	4.67e-10	2.66e-09
HIRA	79.473	-0.877446	0.14087	-6.22874	4.7e-10	2.67e-09
PTBP1	194.207	-0.980677	0.157452	-6.22841	4.71e-10	2.68e-09
LOC646762	45.478	-2.0127	0.323223	-6.22697	4.76e-10	2.7e-09
KIAA0930	65.6746	-1.42159	0.228383	-6.22456	4.83e-10	2.74e-09
B3GNT1	112.051	1.10169	0.177114	6.22023	4.96e-10	2.82e-09
TEX30	14.4029	3.07334	0.494202	6.21879	5.01e-10	2.84e-09
SORBS3	169.067	-1.18165	0.190021	-6.21851	5.02e-10	2.85e-09
FOSB	745.767	-7.59243	1.22119	-6.21722	5.06e-10	2.87e-09
BMS1P4	14.5153	-2.98224	0.47982	-6.21534	5.12e-10	2.9e-09
COPZ1	209.558	0.777568	0.125103	6.21541	5.12e-10	2.9e-09
CRAMP1L	102.351	-1.3572	0.218415	-6.21385	5.17e-10	2.93e-09
MED10	53.5612	0.908797	0.146274	6.21298	5.2e-10	2.94e-09
GPN2	57.7608	-0.732596	0.118029	-6.20691	5.4e-10	3.05e-09
EEA1	148.873	-1.66273	0.267934	-6.20576	5.44e-10	3.08e-09
ZFP64	32.4508	-2.13531	0.344218	-6.20338	5.53e-10	3.12e-09
BLOC1S4	19.2957	2.28254	0.368098	6.2009	5.61e-10	3.17e-09
ZSWIM6	24.6583	-3.41025	0.55002	-6.20022	5.64e-10	3.18e-09
LY75	8.11105	-3.69807	0.596646	-6.19809	5.72e-10	3.22e-09
XPO6	94.5795	-1.58317	0.25546	-6.19735	5.74e-10	3.24e-09
DPYSL4	154.26	2.79363	0.450786	6.19723	5.75e-10	3.24e-09
POLR3K	21.8414	1.97974	0.319504	6.1963	5.78e-10	3.25e-09
ITPA	32.2609	3.52178	0.568567	6.19414	5.86e-10	3.3e-09
PSTPIP2	14.8642	-2.24758	0.362856	-6.19413	5.86e-10	3.3e-09
MANSC1	36.7737	-2.14148	0.345739	-6.19391	5.87e-10	3.3e-09
ZNF204P	36.7587	0.893309	0.144271	6.19188	5.95e-10	3.34e-09
DANCR	185.059	1.3744	0.222018	6.19049	6e-10	3.37e-09
VIMP	76.686	1.17874	0.190448	6.18929	6.04e-10	3.39e-09
PSMC5	249.73	0.798045	0.128965	6.18809	6.09e-10	3.42e-09
FAM117B	37.8794	-2.06368	0.333568	-6.18669	6.14e-10	3.44e-09
YIF1A	55.4391	1.5883	0.256789	6.18525	6.2e-10	3.47e-09
ACADVL	1772.52	1.34849	0.218068	6.18383	6.26e-10	3.5e-09
PIK3CG	11.8211	-2.11377	0.341913	-6.18218	6.32e-10	3.54e-09
SMARCC1	138.194	-1.15869	0.187625	-6.17556	6.59e-10	3.69e-09
ZNF597	17.518	-1.71032	0.277114	-6.17189	6.75e-10	3.77e-09
SOX9	75.7352	-2.26595	0.367224	-6.17047	6.81e-10	3.81e-09
PNMA2	25.6567	-2.92858	0.474684	-6.16954	6.85e-10	3.83e-09
TXNDC12	93.6644	-0.965577	0.156512	-6.16935	6.86e-10	3.83e-09
PIN1	163.656	1.4596	0.236595	6.16919	6.86e-10	3.83e-09
YPEL2	219.572	-1.17802	0.191016	-6.16713	6.95e-10	3.88e-09
NECAP1	51.0687	-1.12395	0.182336	-6.16416	7.09e-10	3.95e-09
VCAM1	31.9118	-2.31838	0.376159	-6.16331	7.12e-10	3.97e-09
GAS6	644.638	1.33562	0.216754	6.16194	7.19e-10	4e-09
BLOC1S1	93.0957	1.03704	0.168308	6.16153	7.2e-10	4.01e-09
FUZ	26.8944	4.24333	0.688744	6.16097	7.23e-10	4.02e-09
CNNM3	64.8113	-1.22657	0.199156	-6.15887	7.33e-10	4.07e-09
IMPAD1	306.317	-0.93067	0.151113	-6.15877	7.33e-10	4.07e-09
RRP1B	42.3052	-1.19739	0.194445	-6.15799	7.37e-10	4.09e-09
ALPK2	668.863	-1.68182	0.273149	-6.15715	7.41e-10	4.11e-09
ACBD6	51.0318	1.27506	0.207124	6.156	7.46e-10	4.14e-09
C2orf44	25.1819	-1.5413	0.250424	-6.15476	7.52e-10	4.17e-09
NUDT6	29.7378	1.8124	0.294551	6.15307	7.6e-10	4.21e-09
EEF1A2	2858.4	1.24122	0.201727	6.15296	7.61e-10	4.21e-09
LTBP3	547.75	-1.33501	0.216985	-6.15252	7.63e-10	4.22e-09
LINC01347	10.608	-2.9182	0.474443	-6.1508	7.71e-10	4.27e-09
UBP1	172.331	-1.11473	0.181288	-6.14896	7.8e-10	4.32e-09
MXD1	40.2073	-1.73739	0.282556	-6.14885	7.8e-10	4.32e-09
FMR1	144.353	-0.983399	0.159951	-6.14813	7.84e-10	4.33e-09
ITPRIPL2	128.649	-1.63673	0.266493	-6.14173	8.16e-10	4.51e-09
FOXL1	16.8104	-2.91366	0.474603	-6.13916	8.3e-10	4.58e-09
INTS8	71.092	-1.35796	0.22128	-6.13684	8.42e-10	4.65e-09
RER1	175.339	0.797361	0.129965	6.13518	8.51e-10	4.69e-09
OSBPL2	120.747	-0.768194	0.125217	-6.13489	8.52e-10	4.7e-09
ALKBH6	8.9327	2.39608	0.390615	6.13412	8.56e-10	4.72e-09
PCDHGA3	38.8555	-3.08811	0.503483	-6.13349	8.6e-10	4.74e-09
PTPN1	121.934	-0.981816	0.160101	-6.13247	8.65e-10	4.76e-09
FAM50B	79.665	0.976122	0.159175	6.13237	8.66e-10	4.76e-09
ELOVL5	111.933	-1.46007	0.238191	-6.12982	8.8e-10	4.84e-09
SLC25A44	59.9067	-1.14375	0.186606	-6.12925	8.83e-10	4.85e-09
PTRH1	13.0252	2.11644	0.345365	6.12814	8.89e-10	4.88e-09
C1D	59.8029	1.53568	0.250616	6.12762	8.92e-10	4.9e-09
FOXN3	605.15	-0.890704	0.145384	-6.12655	8.98e-10	4.93e-09
LOC101927740	10.5182	-3.47358	0.567131	-6.12484	9.08e-10	4.98e-09
EIF4H	675.39	0.633698	0.103488	6.12342	9.16e-10	5.02e-09
[truncated: 8,980 more rows]

## Sheet: Table S3
Supplemental Table S3.
Antibodies	Source	Cat #	Dilution	Assay
CD45	Biolegend	304002	1:150	IHC
CD8	Biolegend	372902	1:100	IHC
FIS1	Biolegend	857501	1:100	IHC
DRP1	Proteintech	12957-1-AP	1:200	IHC
